# Supplementary material for: Simultaneous and sensitive quantification of protein and low molecular weight persulfides, polysulfides and H2S in biological samples
Source: Nat Commun. 2025 Dec 4;17:85. doi: 10.1038/s41467-025-66795-5 (PMC12769671; doi:10.1038/s41467-025-66795-5)
Supplement: Supplementary file 4 — Source Data [file 41467_2025_66795_MOESM4_ESM.zip]

Archive with 2 entries (2 files):
- 2.pdf
- 1.xlsx
