# Supplementary material for: Simultaneous and sensitive quantification of protein and low molecular weight persulfides, polysulfides and H2S in biological samples
Source: Nat Commun. 2025 Dec 4;17:85. doi: 10.1038/s41467-025-66795-5 (PMC12769671; doi:10.1038/s41467-025-66795-5)
Supplement: Supplementary file 4 — Source Data [file 41467_2025_66795_MOESM4_ESM.zip › 1.xlsx]

## Sheet: Fig 2B
CAM-S-CAM-TPP Curve without Chemical					S-(CAM-TPP)2 Curve without Chemical
0.5	0.0170896				5	0.391893
2.5	0.06056				12.5	0.622535
5	0.108074				25	0.974132
12.5	0.263612				50	1.74712
25	0.55537				125	4.0798
50	1.06479				250	8.50328
125	2.63946
250	5.38228
500	10.3984
Slope	intercept	R2			Slope	intercept	R2
0.0208847	0.0245547	0.999748			0.0330127	0.147557	0.998757

## Sheet: Fig 3B
	Control			100 μM Na2S2			200 μM Na2S2			200 μM Na2S2 + TCEP			300 μM Na2S2			Beads ony (no Trx1) + 300 μM Na2S2
pmol / 70µg of protein	0.0024	0.0311	0.0048	0.5818	0.6584	0.7326	2.9375	3.22	2.679	0.2777	0.225	0.1987	1.5801	2.4252	3.0572	0.2921	0.3256	0.2394

## Sheet: Fig 3C
	Control			100 μM Na2S2			200 μM Na2S2			200 μM Na2S2 + TCEP			300 μM Na2S2			Beads ony (no Trx1) + 300 μM Na2S2
pmol / 70µg of protein	0.04695	0.08482	0.03029	0.59372	1.35102	0.83303	4.28481	2.60966	3.29274	0.62402	0.35745	0.59372	7.45486	9.15273	6.7112	0.32412	0.25748	0.44075

## Sheet: Fig 3D
	Control			DTNB + Na2S			Na2S			DTNB + Na2S + ZnCl2
pmol / 70µg of protein	0.0168	0.0144	0.012	0.5075	0.4166	0.5004	0.0239	0.0168	0.0215	0.0168	0.0096	0.012

## Sheet: Fig 3E
	Control			MitoPerSulf
nmol / 70µg of protein	0.0738517	0.0972966	0.107344	0.741794	0.671938	0.884856
pmol / 70µg of protein	73.8517	97.2966	107.344	741.794	671.938	884.856

## Sheet: Fig 3F
	Cell lysate			Cell lysate + Na2S (40 μM)			Cell lysate + Na2S2 (40 μM)			Cell lysate + Na2S2 (600 μM)			Cell lysate + TCEP
pMole pmol / 400 μg of protein	0.0062	0.001	0.001	0.4458	0.5561	0.4354	2.4407	2.3177	2.3039	16.2168	15.0562		0.0464	0.0033	0.016

## Sheet: Fig 3G
	Cell lysate			Cell lysate + Na2S (40 μM)			Cell lysate + Na2S2 (40 μM)			Cell lysate + Na2S2 (600 μM)			Cell lysate + TCEP
pMole pmol / 400 μg of protein	0.17768	0.14133	0.15405	0.14133	0.60807	0.60443	0.29764	0.54082	0.54518	9.26536	7.64049		0.24057	0.10534	0.31327

## Sheet: Fig 4a
		Absorbance (A.U.)	Absorbance (A.U.)	Absorbance (A.U.)		A=abc	b(412 nm)=14.15 M-1cm-1			[TNB] (µM)	[TNB] (µM)	[TNB] (µM)
	time (s)	Sample 1	Sample 2	Sample 3		c=A/ab			time (s)	Sample 1	Sample 2	Sample 3
	1	0.00056	0.00514	-0.00074		Dilution factor = 50			1	0.039576	0.363251	-0.052297
	2	0.00064	0.00511	-0.00104					2	0.0452297	0.361131	-0.073498
	3	0.00059	0.00499	-0.00053					3	0.0416961	0.35265	-0.037456
	4	0.00087	0.00515	-0.00022					4	0.0614841	0.363958	-0.015548
	5	0.00098	0.00529	-0.00087					5	0.0692579	0.373852	-0.061484
	6	0.00078	0.00532	-0.00058					6	0.0551237	0.375972	-0.040989
	7	0.00107	0.00531	-0.00038					7	0.0756184	0.375265	-0.026855
	8	0.00095	0.00542	-0.00077					8	0.0671378	0.383039	-0.054417
	9	0.00095	0.00548	-0.00052					9	0.0671378	0.387279	-0.036749
	10	0.00093	0.00539	-0.00075					10	0.0657244	0.380919	-0.053004
	11	0.00101	0.00547	-0.00034					11	0.0713781	0.386572	-0.024028
	12	0.00111	0.00549	-0.00027					12	0.0784452	0.387986	-0.019081
	13	0.00133	0.00552	-0.00066					13	0.0939929	0.390106	-0.046643
	14	0.00139	0.00566	-7e-05					14	0.0982332	0.4	-0.004947
	15	0.00133	0.00559	-0.0005					15	0.0939929	0.395053	-0.035336
	16	0.00146	0.00572	-6e-05					16	0.10318	0.40424	-0.00424
	17	0.00147	0.00584	-0.00011					17	0.103887	0.412721	-0.007774
	18	0.00163	0.0057	0.00204					18	0.115194	0.402827	0.14417
	19	0.00146	0.0058	0.00526					19	0.10318	0.409894	0.371731
	20	0.00156	0.00586	0.0087					20	0.110247	0.414134	0.614841
	21	0.00313	0.00584	0.01187					21	0.221201	0.412721	0.838869
	22	0.00568	0.00586	0.01583					22	0.401413	0.414134	1.11873
	23	0.00951	0.0061	0.01898					23	0.672085	0.431095	1.34134
	24	0.01297	0.00594	0.02134					24	0.916608	0.419788	1.50813
	25	0.01625	0.00836	0.02509					25	1.14841	0.590813	1.77314
	26	0.02008	0.01025	0.02842					26	1.41908	0.724382	2.00848
	27	0.02415	0.01384	0.03197					27	1.70671	0.978092	2.25936
	28	0.02777	0.01756	0.03469					28	1.96254	1.24099	2.45159
	29	0.03162	0.02056	0.0377					29	2.23463	1.453	2.66431
	30	0.03525	0.02391	0.04029					30	2.49117	1.68975	2.84735
	31	0.03883	0.02743	0.0424					31	2.74417	1.93852	2.99647
	32	0.04189	0.02972	0.04511					32	2.96042	2.10035	3.18799
	33	0.04505	0.03308	0.04765					33	3.18375	2.33781	3.36749
	34	0.04831	0.03575	0.04997					34	3.41413	2.5265	3.53145
	35	0.05121	0.03892	0.05261					35	3.61908	2.75053	3.71802
	36	0.05404	0.04116	0.05484					36	3.81908	2.90883	3.87562
	37	0.05691	0.04336	0.05659					37	4.02191	3.06431	3.99929
	38	0.05971	0.04603	0.05915					38	4.21979	3.253	4.18021
	39	0.06222	0.04865	0.06067					39	4.39717	3.43816	4.28763
	40	0.06485	0.05067	0.06289					40	4.58304	3.58092	4.44452
	41	0.06736	0.05215	0.06486					41	4.76042	3.68551	4.58375
	42	0.06958	0.05459	0.06671					42	4.91731	3.85795	4.71449
	43	0.07203	0.05705	0.06841					43	5.09046	4.0318	4.83463
	44	0.07445	0.05895	0.07037					44	5.26148	4.16608	4.97314
	45	0.07658	0.06122	0.07195					45	5.41201	4.3265	5.08481
	46	0.07862	0.06324	0.07374					46	5.55618	4.46926	5.21131
	47	0.08104	0.06527	0.07558					47	5.72721	4.61272	5.34134
	48	0.08298	0.06696	0.07698					48	5.86431	4.73216	5.44028
	49	0.08534	0.06886	0.07828					49	6.0311	4.86643	5.53216
	50	0.08704	0.07078	0.07989					50	6.15124	5.00212	5.64594
	51	0.08905	0.0727	0.0815					51	6.29329	5.13781	5.75972
	52	0.09059	0.07434	0.08301					52	6.40212	5.25371	5.86643
	53	0.09275	0.07598	0.0845					53	6.55477	5.36961	5.97173
	54	0.09464	0.07743	0.08528					54	6.68834	5.47208	6.02686
	55	0.09633	0.079	0.08643					55	6.80777	5.58304	6.10813
	56	0.098	0.08059	0.08813					56	6.9258	5.69541	6.22827
	57	0.09945	0.08197	0.08929					57	7.02827	5.79293	6.31025
	58	0.10095	0.08354	0.09035					58	7.13428	5.90389	6.38516
	59	0.1026	0.08481	0.09144					59	7.25088	5.99364	6.46219
	60	0.10415	0.0861	0.093					60	7.36042	6.08481	6.57244
	61	0.10567	0.08775	0.09366					61	7.46784	6.20141	6.61908
	62	0.1071	0.08881	0.09493					62	7.5689	6.27633	6.70883
	63	0.10819	0.09032	0.09618					63	7.64594	6.38304	6.79717
	64	0.10984	0.09144	0.09726					64	7.76254	6.46219	6.8735
	65	0.11139	0.0925	0.09809					65	7.87208	6.5371	6.93215
	66	0.11239	0.09363	0.09926					66	7.94276	6.61696	7.01484
	67	0.11363	0.09478	0.10011					67	8.03039	6.69823	7.07491
	68	0.11496	0.09597	0.10102					68	8.12438	6.78233	7.13922
	69	0.11617	0.09713	0.10199					69	8.20989	6.86431	7.20777
	70	0.11724	0.09807	0.10294					70	8.28551	6.93074	7.27491
	71	0.11849	0.09937	0.10423					71	8.37385	7.02261	7.36608
	72	0.1198	0.10032	0.10474					72	8.46643	7.08975	7.40212
	73	0.12089	0.10119	0.10557					73	8.54346	7.15124	7.46078
	74	0.12192	0.10221	0.10634					74	8.61625	7.22332	7.51519
	75	0.12283	0.10322	0.10763					75	8.68057	7.2947	7.60636
	76	0.12409	0.10407	0.10823					76	8.76961	7.35477	7.64876
	77	0.12492	0.10499	0.1092					77	8.82827	7.41979	7.71731
	78	0.12631	0.1061	0.11035					78	8.9265	7.49823	7.79859
	79	0.12711	0.10673	0.11087					79	8.98304	7.54276	7.83534
	80	0.12808	0.10776	0.11159					80	9.05159	7.61555	7.88622
	81	0.12896	0.10872	0.11251					81	9.11378	7.68339	7.95124
	82	0.13	0.10935	0.11289					82	9.18728	7.72792	7.97809
	83	0.13099	0.1102	0.11379					83	9.25724	7.78799	8.0417
	84	0.13173	0.11105	0.11454					84	9.30954	7.84806	8.0947
	85	0.13265	0.11199	0.11544					85	9.37456	7.91449	8.1583
	86	0.13343	0.11279	0.11567					86	9.42968	7.97102	8.17456
	87	0.13425	0.11365	0.11649					87	9.48763	8.0318	8.23251
	88	0.13507	0.11425	0.11749					88	9.54558	8.0742	8.30318
	89	0.13589	0.11499	0.11792					89	9.60353	8.1265	8.33357
	90	0.13649	0.11568	0.11835					90	9.64594	8.17527	8.36396
	91	0.13724	0.11641	0.11891					91	9.69894	8.22686	8.40353
	92	0.13796	0.11719	0.11967					92	9.74982	8.28198	8.45724
	93	0.13895	0.1177	0.12014					93	9.81979	8.31802	8.49046
	94	0.13956	0.11857	0.12046					94	9.8629	8.37951	8.51307
	95	0.14025	0.11919	0.12142					95	9.91166	8.42332	8.58092
	96	0.14078	0.1198	0.12192					96	9.94912	8.46643	8.61625
	97	0.14172	0.12054	0.12267					97	10.0155	8.51873	8.66926
	98	0.14225	0.12113	0.12277					98	10.053	8.56042	8.67633
	99	0.14291	0.12177	0.12293					99	10.0996	8.60565	8.68763
	100	0.14331	0.12239	0.12401					100	10.1279	8.64947	8.76396
	101	0.144	0.12306	0.12446					101	10.1767	8.69682	8.79576
	102	0.14452	0.12378	0.12469					102	10.2134	8.7477	8.81201
	103	0.14518	0.12401	0.12555					103	10.2601	8.76396	8.87279
	104	0.14575	0.12479	0.12614					104	10.3004	8.81908	8.91449
	105	0.14623	0.12542	0.12646					105	10.3343	8.8636	8.9371
	106	0.14691	0.12596	0.12702					106	10.3823	8.90177	8.97668
	107	0.14763	0.12647	0.12735					107	10.4332	8.93781	9
	108	0.14789	0.1269	0.12767					108	10.4516	8.9682	9.02262
	109	0.14851	0.12735	0.12808					109	10.4954	9	9.05159
	110	0.14897	0.12799	0.12862					110	10.5279	9.04523	9.08975
	111	0.14949	0.12829	0.12884					111	10.5647	9.06643	9.1053
	112	0.14987	0.12878	0.12915					112	10.5915	9.10106	9.12721
	113	0.15034	0.12936	0.12933					113	10.6247	9.14205	9.13993
	114	0.15109	0.12965	0.1302					114	10.6777	9.16254	9.20141
	115	0.15138	0.13003	0.13048					115	10.6982	9.1894	9.2212
	116	0.15196	0.13056	0.13116					116	10.7392	9.22686	9.26926
	117	0.15222	0.13098	0.13134					117	10.7576	9.25654	9.28198
	118	0.15287	0.13129	0.13197					118	10.8035	9.27845	9.3265
	119	0.15322	0.13178	0.13266					119	10.8283	9.31307	9.37527
	120	0.1536	0.13217	0.13264					120	10.8551	9.34064	9.37385
	121	0.15389	0.13252	0.1327					121	10.8756	9.36537	9.37809
	122	0.15443	0.13293	0.13339					122	10.9138	9.39435	9.42685
	123	0.15475	0.13334	0.13353					123	10.9364	9.42332	9.43675
	124	0.1555	0.13361	0.1336					124	10.9894	9.4424	9.4417
	125	0.15575	0.13394	0.1343					125	11.0071	9.46572	9.49117
	126	0.15617	0.13447	0.13465					126	11.0367	9.50318	9.5159
	127	0.15656	0.13464	0.13462					127	11.0643	9.51519	9.51378
	128	0.157	0.13501	0.13531					128	11.0954	9.54134	9.56254
	129	0.1572	0.13522	0.13578					129	11.1095	9.55618	9.59576
	130	0.15753	0.13577	0.13618					130	11.1329	9.59505	9.62403
	131	0.15792	0.13592	0.13598					131	11.1604	9.60565	9.60989
	132	0.15806	0.13615	0.1366					132	11.1703	9.62191	9.65371
	133	0.15832	0.13654	0.13672					133	11.1887	9.64947	9.66219
	134	0.15887	0.13682	0.137					134	11.2276	9.66926	9.68198
	135	0.15902	0.13709	0.13715					135	11.2382	9.68834	9.69258
	136	0.15919	0.13726	0.13742					136	11.2502	9.70035	9.71166
	137	0.15958	0.13781	0.13771					137	11.2777	9.73922	9.73216
	138	0.16003	0.1382	0.1379					138	11.3095	9.76678	9.74558
	139	0.1601	0.13805	0.13807					139	11.3145	9.75618	9.7576
	140	0.16033	0.13843	0.13831					140	11.3307	9.78304	9.77456
	141	0.16033	0.13862	0.13832					141	11.3307	9.79647	9.77526
	142	0.16061	0.1387	0.13879					142	11.3505	9.80212	9.80848
	143	0.16096	0.13897	0.13884					143	11.3753	9.8212	9.81201
	144	0.16126	0.13921	0.13927					144	11.3965	9.83816	9.8424
	145	0.16139	0.13942	0.13973					145	11.4057	9.853	9.87491
	146	0.16152	0.13981	0.14025					146	11.4148	9.88057	9.91166
	147	0.16174	0.14005	0.13994					147	11.4304	9.89753	9.88975
	148	0.16171	0.14024	0.14001					148	11.4283	9.91095	9.8947
	149	0.16198	0.1405	0.14037					149	11.4473	9.92933	9.92014
	150	0.16232	0.14076	0.14035					150	11.4714	9.9477	9.91873
	151	0.16249	0.14079	0.14064					151	11.4834	9.94982	9.93922
	152	0.16272	0.14111	0.14109					152	11.4996	9.97244	9.97102
	153	0.16261	0.14128	0.14109					153	11.4919	9.98445	9.97102
	154	0.16299	0.14138	0.14081					154	11.5187	9.99152	9.95124
	155	0.1633	0.14167	0.14142					155	11.5406	10.012	9.99435
	156	0.16352	0.14191	0.14157					156	11.5562	10.029	10.0049
	157	0.16368	0.14197	0.14166					157	11.5675	10.0332	10.0113
	158	0.16398	0.14222	0.14227					158	11.5887	10.0509	10.0544
	159	0.16417	0.14239	0.14221					159	11.6021	10.0629	10.0502
	160	0.16425	0.14264	0.14224					160	11.6078	10.0806	10.0523
	161	0.1644	0.14281	0.14246					161	11.6184	10.0926	10.0678
	162	0.16448	0.14319	0.14233					162	11.624	10.1194	10.0587
	163	0.16465	0.14325	0.14254					163	11.636	10.1237	10.0735
	164	0.16478	0.14346	0.14312					164	11.6452	10.1385	10.1145
	165	0.16523	0.14349	0.14305					165	11.677	10.1406	10.1095
	166	0.16514	0.14381	0.14322					166	11.6707	10.1633	10.1215
	167	0.16529	0.14399	0.1435					167	11.6813	10.176	10.1413
	168	0.16545	0.14412	0.1439					168	11.6926	10.1852	10.1696
	169	0.16546	0.14426	0.14333					169	11.6933	10.1951	10.1293
	170	0.1658	0.14452	0.14382					170	11.7173	10.2134	10.164
	171	0.16573	0.14463	0.14398					171	11.7124	10.2212	10.1753
	172	0.16581	0.14473	0.14433					172	11.718	10.2283	10.2
	173	0.16555	0.1449	0.1442					173	11.6996	10.2403	10.1908
	174	0.16568	0.14507	0.14409					174	11.7088	10.2523	10.183
	175	0.1659	0.14527	0.14435					175	11.7244	10.2664	10.2014
	176	0.16594	0.14538	0.144					176	11.7272	10.2742	10.1767
	177	0.16635	0.14543	0.14454					177	11.7562	10.2777	10.2148
	178	0.16658	0.14551	0.1448					178	11.7724	10.2834	10.2332
	179	0.16679	0.14566	0.14492					179	11.7873	10.294	10.2417
	180	0.16694	0.14589	0.14504					180	11.7979	10.3102	10.2502
	181	0.16685	0.1459	0.14541					181	11.7915	10.311	10.2763
	182	0.1669	0.14602	0.14515					182	11.7951	10.3194	10.2579
	183	0.1673	0.14623	0.14517					183	11.8233	10.3343	10.2594
	184	0.16712	0.14633	0.14513					184	11.8106	10.3413	10.2565
	185	0.16705	0.14643	0.14508					185	11.8057	10.3484	10.253
	186	0.16747	0.14646	0.14592					186	11.8353	10.3505	10.3124
	187	0.16707	0.14652	0.14567					187	11.8071	10.3548	10.2947
	188	0.16748	0.14666	0.1461					188	11.836	10.3647	10.3251
	189	0.16751	0.14691	0.14608					189	11.8382	10.3823	10.3237
	190	0.16764	0.14687	0.14583					190	11.8473	10.3795	10.306
	191	0.16752	0.14679	0.14562					191	11.8389	10.3739	10.2912
	192	0.16789	0.14699	0.1455					192	11.865	10.388	10.2827
	193	0.16771	0.14725	0.1459					193	11.8523	10.4064	10.311
	194	0.16778	0.14732	0.146					194	11.8572	10.4113	10.318
	195	0.16784	0.14728	0.14592					195	11.8615	10.4085	10.3124
	196	0.1677	0.14739	0.14599					196	11.8516	10.4163	10.3173
	197	0.16776	0.14736	0.14604					197	11.8558	10.4141	10.3209
	198	0.16799	0.1473	0.14604					198	11.8721	10.4099	10.3209
	199	0.16789	0.14753	0.14649					199	11.865	10.4261	10.3527
	200	0.16795	0.14739	0.14654					200	11.8693	10.4163	10.3562
	201	0.16804	0.14753	0.14689					201	11.8756	10.4261	10.3809
	202	0.16803	0.14744	0.14623					202	11.8749	10.4198	10.3343
	203	0.16803	0.14751	0.14639					203	11.8749	10.4247	10.3456
	204	0.1684	0.14772	0.1465					204	11.9011	10.4396	10.3534
	205	0.16814	0.14793	0.14695					205	11.8827	10.4544	10.3852
	206	0.16827	0.14806	0.14684					206	11.8919	10.4636	10.3774
	207	0.16802	0.14787	0.14676					207	11.8742	10.4502	10.3717
	208	0.16793	0.14817	0.14652					208	11.8678	10.4714	10.3548
	209	0.168	0.14813	0.14634					209	11.8728	10.4686	10.3421
	210	0.16813	0.14827	0.14682					210	11.882	10.4784	10.376
	211	0.16793	0.14836	0.14682					211	11.8678	10.4848	10.376
	212	0.16803	0.14849	0.14722					212	11.8749	10.494	10.4042
	213	0.16784	0.14817	0.14699					213	11.8615	10.4714	10.388
	214	0.16776	0.14839	0.14682					214	11.8558	10.4869	10.376
	215	0.16778	0.14835	0.14682					215	11.8572	10.4841	10.376
	216	0.16797	0.14859	0.14671					216	11.8707	10.5011	10.3682
	217	0.16781	0.1486	0.14687					217	11.8594	10.5018	10.3795
	218	0.16769	0.14854	0.14673					218	11.8509	10.4975	10.3696
	219	0.16762	0.14857	0.14674					219	11.8459	10.4996	10.3703
	220	0.16763	0.14851	0.14714					220	11.8466	10.4954	10.3986
	221	0.16758	0.14864	0.14671					221	11.8431	10.5046	10.3682
	222	0.1678	0.14865	0.14664					222	11.8587	10.5053	10.3633
	223	0.16782	0.14862	0.14682					223	11.8601	10.5032	10.376
	224	0.16774	0.14851	0.14679					224	11.8544	10.4954	10.3738
	225	0.1679	0.14844	0.14696					225	11.8657	10.4905	10.3859
	226	0.16791	0.14867	0.14697					226	11.8664	10.5067	10.3866
	227	0.16782	0.14866	0.14646					227	11.8601	10.506	10.3505
	228	0.16776	0.14865	0.14679					228	11.8558	10.5053	10.3738
	229	0.16786	0.14856	0.14666					229	11.8629	10.4989	10.3647
	230	0.1678	0.14855	0.14676					230	11.8587	10.4982	10.3717
	231	0.16764	0.14858	0.14708					231	11.8473	10.5004	10.3943
	232	0.16763	0.14868	0.1466					232	11.8466	10.5074	10.3604
	233	0.16764	0.14885	0.14712					233	11.8473	10.5194	10.3972
	234	0.16772	0.14851	0.1469					234	11.853	10.4954	10.3816
	235	0.16753	0.14855	0.14675					235	11.8396	10.4982	10.371
	236	0.16734	0.14863	0.14664					236	11.8261	10.5039	10.3633
	237	0.16749	0.14867	0.14656					237	11.8367	10.5067	10.3576
	238	0.16722	0.14866	0.14666					238	11.8177	10.506	10.3647
	239	0.16732	0.1485	0.14652					239	11.8247	10.4947	10.3548
	240	0.16722	0.14877	0.1466					240	11.8177	10.5138	10.3604
	241	0.16719	0.14879	0.14644					241	11.8155	10.5152	10.3491
	242	0.1672	0.14893	0.14672					242	11.8163	10.5251	10.3689
	243	0.16717	0.14885	0.14671					243	11.8141	10.5194	10.3682
	244	0.16706	0.14853	0.14727					244	11.8064	10.4968	10.4078
	245	0.16696	0.14859	0.14649					245	11.7993	10.5011	10.3527
	246	0.16686	0.1489	0.14662					246	11.7922	10.523	10.3618
	247	0.16675	0.14871	0.14651					247	11.7845	10.5095	10.3541
	248	0.16676	0.14858	0.14644					248	11.7852	10.5004	10.3491
	249	0.16662	0.14845	0.14676					249	11.7753	10.4912	10.3717
	250	0.16626	0.14849	0.14618					250	11.7498	10.494	10.3307
	251	0.16637	0.14856	0.14652					251	11.7576	10.4989	10.3548
	252	0.16627	0.1496	0.14594					252	11.7505	10.5724	10.3138
	253	0.16641	0.14599	0.14616					253	11.7604	10.3173	10.3293
	254	0.16614	0.14769	0.14487					254	11.7413	10.4375	10.2382
	255	0.16597	0.14993	0.14747					255	11.7293	10.5958	10.4219
	256	0.16606	0.15178	0.14916					256	11.7357	10.7265	10.5413
	257	0.16663	0.1534	0.15068					257	11.776	10.841	10.6488
	258	0.16705	0.15476	0.15163					258	11.8057	10.9371	10.7159
	259	0.16734	0.15625	0.15265					259	11.8261	11.0424	10.788
	260	0.16946	0.15749	0.15457					260	11.976	11.13	10.9237
	261	0.17187	0.15842	0.15523					261	12.1463	11.1958	10.9703
	262	0.17349	0.15969	0.15656					262	12.2608	11.2855	11.0643
	263	0.17562	0.16082	0.15779					263	12.4113	11.3654	11.1512
	264	0.17691	0.16182	0.15913					264	12.5025	11.436	11.2459
	265	0.17878	0.16302	0.15993					265	12.6346	11.5208	11.3025
	266	0.18063	0.1641	0.1608					266	12.7654	11.5972	11.364
	267	0.18204	0.16527	0.16221					267	12.865	11.6799	11.4636
	268	0.18366	0.16631	0.16354					268	12.9795	11.7534	11.5576
	269	0.18523	0.16755	0.16476					269	13.0905	11.841	11.6438
	270	0.18702	0.16854	0.16568					270	13.217	11.911	11.7088
	271	0.18867	0.16951	0.16668					271	13.3336	11.9795	11.7795
	272	0.18998	0.17074	0.16761					272	13.4261	12.0664	11.8452
	273	0.19161	0.17173	0.16849					273	13.5413	12.1364	11.9074
	274	0.1931	0.17288	0.16979					274	13.6466	12.2177	11.9993
	275	0.19491	0.17389	0.17117					275	13.7746	12.289	12.0968
	276	0.19623	0.17485	0.17205					276	13.8678	12.3569	12.159
	277	0.19768	0.17576	0.17281					277	13.9703	12.4212	12.2127
	278	0.19911	0.17707	0.17411					278	14.0714	12.5138	12.3046
	279	0.20079	0.17792	0.175					279	14.1901	12.5739	12.3675
	280	0.20233	0.17894	0.17605					280	14.2989	12.6459	12.4417
	281	0.20378	0.17972	0.1768					281	14.4014	12.7011	12.4947
	282	0.20509	0.18069	0.17784					282	14.494	12.7696	12.5682
	283	0.20658	0.18158	0.1787					283	14.5993	12.8325	12.629
	284	0.20802	0.18255	0.17988					284	14.7011	12.9011	12.7124
	285	0.20936	0.18341	0.18069					285	14.7958	12.9618	12.7696
	286	0.21079	0.18421	0.18178					286	14.8968	13.0184	12.8466
	287	0.21208	0.18529	0.18268					287	14.988	13.0947	12.9102
	288	0.21343	0.18622	0.18336					288	15.0834	13.1604	12.9583
	289	0.21491	0.18705	0.18467					289	15.188	13.2191	13.0509
	290	0.21642	0.18806	0.18561					290	15.2947	13.2905	13.1173
	291	0.21759	0.1889	0.18615					291	15.3774	13.3498	13.1555
	292	0.21883	0.18964	0.18701					292	15.465	13.4021	13.2163
	293	0.2201	0.1905	0.18759					293	15.5548	13.4629	13.2572
	294	0.22152	0.19136	0.18907					294	15.6551	13.5237	13.3618
	295	0.22278	0.19203	0.18927					295	15.7442	13.571	13.376
	296	0.22403	0.19312	0.19009					296	15.8325	13.6481	13.4339
	297	0.22529	0.19387	0.19114					297	15.9216	13.7011	13.5081
	298	0.22646	0.19457	0.1922					298	16.0042	13.7505	13.583
	299	0.22757	0.19532	0.19246					299	16.0827	13.8035	13.6014
	300	0.22921	0.19608	0.19349					300	16.1986	13.8572	13.6742
	301	0.23042	0.19683	0.19422					301	16.2841	13.9102	13.7258
	302	0.23149	0.19758	0.19519					302	16.3597	13.9633	13.7943
	303	0.23259	0.19838	0.19594					303	16.4375	14.0198	13.8474
	304	0.23378	0.19913	0.19658					304	16.5216	14.0728	13.8926
	305	0.23468	0.19975	0.1974					305	16.5852	14.1166	13.9505
	306	0.23603	0.20057	0.19823					306	16.6806	14.1746	14.0092
	307	0.23712	0.20134	0.1991					307	16.7576	14.229	14.0707
	308	0.23817	0.20205	0.19947					308	16.8318	14.2792	14.0968
	309	0.23925	0.20263	0.2004					309	16.9081	14.3201	14.1625
	310	0.24018	0.20342	0.20087					310	16.9739	14.376	14.1958
	311	0.24133	0.20405	0.20186					311	17.0551	14.4205	14.2657
	312	0.2425	0.20476	0.20284					312	17.1378	14.4707	14.335
	313	0.2434	0.20553	0.203					313	17.2014	14.5251	14.3463
	314	0.24454	0.20628	0.20398					314	17.282	14.5781	14.4155
	315	0.24551	0.20702	0.20454					315	17.3505	14.6304	14.4551
	316	0.2465	0.20777	0.20492					316	17.4205	14.6834	14.482
	317	0.24752	0.2082	0.20586					317	17.4926	14.7138	14.5484
	318	0.24839	0.20879	0.20642					318	17.5541	14.7555	14.588
	319	0.24971	0.20971	0.20699					319	17.6473	14.8205	14.6283
	320	0.25048	0.21028	0.20776					320	17.7018	14.8608	14.6827
	321	0.25147	0.21085	0.20835					321	17.7717	14.9011	14.7244
	322	0.25223	0.21135	0.20882					322	17.8254	14.9364	14.7576
	323	0.25342	0.21198	0.20938					323	17.9095	14.9809	14.7972
	324	0.25418	0.21247	0.20977					324	17.9633	15.0155	14.8247
	325	0.25481	0.21322	0.21048					325	18.0078	15.0686	14.8749
	326	0.25588	0.21364	0.21125					326	18.0834	15.0982	14.9293
	327	0.2568	0.21425	0.21191					327	18.1484	15.1413	14.976
	328	0.25755	0.21475	0.21233					328	18.2014	15.1767	15.0056
	329	0.25831	0.21534	0.21241					329	18.2551	15.2184	15.0113
	330	0.25934	0.21585	0.21338					330	18.3279	15.2544	15.0799
	331	0.26018	0.21638	0.21424					331	18.3873	15.2919	15.1406
	332	0.26104	0.21712	0.21473					332	18.4481	15.3442	15.1753
	333	0.26185	0.21756	0.21532					333	18.5053	15.3753	15.217
	334	0.26254	0.21803	0.21568					334	18.5541	15.4085	15.2424
	335	0.26352	0.21856	0.21611					335	18.6233	15.4459	15.2728
	336	0.2641	0.21914	0.21662					336	18.6643	15.4869	15.3088
	337	0.26496	0.21983	0.21685					337	18.7251	15.5357	15.3251
	338	0.26585	0.22006	0.21762					338	18.788	15.5519	15.3795
	339	0.26657	0.22071	0.21809					339	18.8389	15.5979	15.4127
	340	0.26737	0.22117	0.21868					340	18.8954	15.6304	15.4544
	341	0.26819	0.22163	0.21898					341	18.9534	15.6629	15.4756
	342	0.2689	0.22219	0.21945					342	19.0035	15.7025	15.5088
	343	0.26968	0.22271	0.21986					343	19.0587	15.7392	15.5378
	344	0.27055	0.22306	0.22005					344	19.1201	15.764	15.5512
	345	0.27136	0.22334	0.22095					345	19.1774	15.7837	15.6148
	346	0.27194	0.22425	0.22149					346	19.2184	15.8481	15.653
	347	0.27264	0.22429	0.2217					347	19.2678	15.8509	15.6678
	348	0.27336	0.22479	0.22234					348	19.3187	15.8862	15.7131
	349	0.27397	0.22522	0.2229					349	19.3618	15.9166	15.7526
	350	0.27473	0.22567	0.22302					350	19.4155	15.9484	15.7611
	351	0.27533	0.22621	0.22367					351	19.458	15.9866	15.8071
	352	0.27594	0.22653	0.22389					352	19.5011	16.0092	15.8226
	353	0.27675	0.22693	0.22449					353	19.5583	16.0375	15.865
	354	0.27722	0.22727	0.22492					354	19.5915	16.0615	15.8954
	355	0.27808	0.22765	0.2257					355	19.6523	16.0883	15.9505
	356	0.2789	0.22831	0.2256					356	19.7102	16.135	15.9435
	357	0.27918	0.22872	0.22609					357	19.73	16.164	15.9781
	358	0.28008	0.22909	0.22651					358	19.7936	16.1901	16.0078
	359	0.28042	0.22939	0.22681					359	19.8177	16.2113	16.029
	360	0.28088	0.22975	0.22702					360	19.8502	16.2367	16.0438
	361	0.28166	0.23017	0.22786					361	19.9053	16.2664	16.1032
	362	0.28222	0.23072	0.22842					362	19.9449	16.3053	16.1428
	363	0.2831	0.23112	0.22838					363	20.0071	16.3336	16.1399
	364	0.28359	0.23139	0.22901					364	20.0417	16.3527	16.1844
	365	0.28423	0.23186	0.22938					365	20.0869	16.3859	16.2106
	366	0.28448	0.23211	0.22948					366	20.1046	16.4035	16.2177
	367	0.2854	0.23242	0.23045					367	20.1696	16.4254	16.2862
	368	0.28582	0.23271	0.23043					368	20.1993	16.4459	16.2848
	369	0.28619	0.23338	0.23084					369	20.2254	16.4933	16.3138
	370	0.28682	0.23385	0.23082					370	20.27	16.5265	16.3124
	371	0.2874	0.23416	0.23132					371	20.311	16.5484	16.3477
	372	0.28783	0.23435	0.23199					372	20.3413	16.5618	16.3951
	373	0.28852	0.23472	0.23214					373	20.3901	16.588	16.4057
	374	0.28911	0.23505	0.232					374	20.4318	16.6113	16.3958
	375	0.28954	0.23556	0.2325					375	20.4622	16.6473	16.4311
	376	0.29019	0.23575	0.23263					376	20.5081	16.6608	16.4403
	377	0.29054	0.23606	0.23334					377	20.5329	16.6827	16.4905
	378	0.29115	0.23635	0.23376					378	20.576	16.7032	16.5201
	379	0.2916	0.23671	0.23418					379	20.6078	16.7286	16.5498
	380	0.29193	0.23697	0.23452					380	20.6311	16.747	16.5739
	381	0.29253	0.23742	0.23454					381	20.6735	16.7788	16.5753
	382	0.29305	0.23763	0.2349					382	20.7102	16.7936	16.6007
	383	0.29349	0.23793	0.23526					383	20.7413	16.8148	16.6261
	384	0.29381	0.23814	0.23569					384	20.764	16.8297	16.6565
	385	0.29457	0.23849	0.23607					385	20.8177	16.8544	16.6834
	386	0.29474	0.23868	0.23622					386	20.8297	16.8678	16.694
	387	0.29521	0.23895	0.23662					387	20.8629	16.8869	16.7223
	388	0.29587	0.23922	0.23666					388	20.9095	16.906	16.7251
	389	0.29638	0.23965	0.23729					389	20.9456	16.9364	16.7696
	390	0.29679	0.24002	0.2376					390	20.9746	16.9625	16.7915
	391	0.29708	0.24028	0.23765					391	20.9951	16.9809	16.795
	392	0.29757	0.24063	0.23806					392	21.0297	17.0057	16.824
	393	0.29807	0.24091	0.23825					393	21.065	17.0254	16.8375
	394	0.29846	0.24104	0.2383					394	21.0926	17.0346	16.841
	395	0.29886	0.24144	0.23864					395	21.1208	17.0629	16.865
	396	0.2992	0.24187	0.23909					396	21.1449	17.0933	16.8968
	397	0.29968	0.24189	0.239					397	21.1788	17.0947	16.8905
	398	0.30026	0.24248	0.2395					398	21.2198	17.1364	16.9258
	399	0.30061	0.24263	0.23994					399	21.2445	17.147	16.9569
	400	0.30104	0.24283	0.24038					400	21.2749	17.1611	16.988
	401	0.30119	0.24312	0.24044					401	21.2855	17.1816	16.9922
	402	0.30185	0.24324	0.24066					402	21.3322	17.1901	17.0078
	403	0.30195	0.24362	0.24119					403	21.3392	17.217	17.0452
	404	0.30233	0.24388	0.24165					404	21.3661	17.2353	17.0777
	405	0.30265	0.24402	0.24156					405	21.3887	17.2452	17.0714
	406	0.30318	0.24419	0.24176					406	21.4261	17.2572	17.0855
	407	0.30388	0.24474	0.24206					407	21.4756	17.2961	17.1067
	408	0.30406	0.24503	0.24222					408	21.4883	17.3166	17.118
	409	0.30421	0.24524	0.24287					409	21.4989	17.3314	17.164
	410	0.30466	0.24545	0.24246					410	21.5307	17.3463	17.135
	411	0.30518	0.24547	0.24276					411	21.5675	17.3477	17.1562
	412	0.30555	0.24561	0.24305					412	21.5936	17.3576	17.1767
	413	0.3059	0.24585	0.24334					413	21.6184	17.3746	17.1972
	414	0.30615	0.24614	0.24343					414	21.636	17.3951	17.2035
	415	0.30638	0.24649	0.24366					415	21.6523	17.4198	17.2198
	416	0.3067	0.24684	0.2439					416	21.6749	17.4445	17.2368
	417	0.30707	0.24708	0.24418					417	21.7011	17.4615	17.2565
	418	0.30727	0.24718	0.2447					418	21.7152	17.4686	17.2933
	419	0.30791	0.24741	0.2451					419	21.7604	17.4848	17.3215
	420	0.30828	0.24765	0.24516					420	21.7866	17.5018	17.3258
	421	0.30837	0.24775	0.24552					421	21.7929	17.5088	17.3512
	422	0.30869	0.24797	0.24563					422	21.8155	17.5244	17.359
	423	0.30906	0.24831	0.24565					423	21.8417	17.5484	17.3604
	424	0.30966	0.2485	0.2459					424	21.8841	17.5618	17.3781
	425	0.30984	0.24873	0.24635					425	21.8968	17.5781	17.4099
	426	0.31016	0.24873	0.24665					426	21.9194	17.5781	17.4311
	427	0.31054	0.24912	0.24645					427	21.9463	17.6057	17.417
	428	0.31081	0.24925	0.24719					428	21.9654	17.6148	17.4693
	429	0.31076	0.24943	0.24687					429	21.9618	17.6276	17.4466
	430	0.31129	0.24988	0.24717					430	21.9993	17.6594	17.4678
	431	0.31146	0.25002	0.24757					431	22.0113	17.6693	17.4961
	432	0.31178	0.2501	0.24774					432	22.0339	17.6749	17.5081
	433	0.31204	0.25025	0.24779					433	22.0523	17.6855	17.5117
	434	0.31234	0.25031	0.24794					434	22.0735	17.6898	17.5223
	435	0.31252	0.25056	0.24847					435	22.0862	17.7074	17.5597
	436	0.31301	0.25081	0.24832					436	22.1208	17.7251	17.5491
	437	0.31351	0.25102	0.24866					437	22.1562	17.7399	17.5731
	438	0.31343	0.25142	0.24903					438	22.1505	17.7682	17.5993
	439	0.31381	0.25139	0.24905					439	22.1774	17.7661	17.6007
	440	0.3144	0.25142	0.2497					440	22.2191	17.7682	17.6466
	441	0.31472	0.25171	0.24914					441	22.2417	17.7887	17.6071
	442	0.31479	0.25176	0.24983					442	22.2466	17.7922	17.6558
	443	0.31486	0.25182	0.24992					443	22.2516	17.7965	17.6622
	444	0.31527	0.25211	0.24993					444	22.2806	17.817	17.6629
	445	0.31547	0.25237	0.24999					445	22.2947	17.8353	17.6671
	446	0.31563	0.25294	0.25038					446	22.306	17.8756	17.6947
	447	0.3162	0.25293	0.25069					447	22.3463	17.8749	17.7166
	448	0.31638	0.25303	0.25069					448	22.359	17.882	17.7166
	449	0.31636	0.25294	0.25108					449	22.3576	17.8756	17.7442
	450	0.31658	0.25322	0.2511					450	22.3731	17.8954	17.7456
	451	0.31708	0.25313	0.25122					451	22.4085	17.889	17.7541
	452	0.31737	0.25354	0.25138					452	22.429	17.918	17.7654
	453	0.31747	0.25379	0.25168					453	22.436	17.9357	17.7866
	454	0.31779	0.25418	0.25174					454	22.4587	17.9633	17.7908
	455	0.31829	0.25433	0.25203					455	22.494	17.9739	17.8113
	456	0.31841	0.25459	0.25213					456	22.5025	17.9922	17.8184
	457	0.31831	0.25458	0.25223					457	22.4954	17.9915	17.8254
	458	0.31859	0.25465	0.25232					458	22.5152	17.9965	17.8318
	459	0.31891	0.25497	0.2525					459	22.5378	18.0191	17.8445
	460	0.31912	0.25511	0.25248					460	22.5527	18.029	17.8431
	461	0.31909	0.25516	0.25296					461	22.5505	18.0325	17.877
	462	0.31967	0.25554	0.25315					462	22.5915	18.0594	17.8905
	463	0.31995	0.25558	0.25343					463	22.6113	18.0622	17.9103
	464	0.31989	0.25559	0.25352					464	22.6071	18.0629	17.9166
	465	0.32018	0.25578	0.25356					465	22.6276	18.0763	17.9194
	466	0.32049	0.25592	0.25352					466	22.6495	18.0862	17.9166
	467	0.32067	0.2561	0.25403					467	22.6622	18.0989	17.9526
	468	0.32079	0.2562	0.25406					468	22.6707	18.106	17.9548
	469	0.32096	0.25648	0.25417					469	22.6827	18.1258	17.9625
	470	0.32102	0.2565	0.25418					470	22.6869	18.1272	17.9632
	471	0.32134	0.2566	0.25458					471	22.7095	18.1343	17.9915
	472	0.32172	0.25674	0.2546					472	22.7364	18.1442	17.9929
	473	0.3217	0.25707	0.25509					473	22.735	18.1675	18.0276
	474	0.322	0.25719	0.25488					474	22.7562	18.176	18.0127
	475	0.3224	0.25734	0.25485					475	22.7845	18.1866	18.0106
	476	0.32248	0.25751	0.25511					476	22.7901	18.1986	18.029
	477	0.3223	0.25748	0.25535					477	22.7774	18.1965	18.0459
	478	0.32269	0.25763	0.25576					478	22.8049	18.2071	18.0749
	479	0.32285	0.25802	0.25546					479	22.8163	18.2346	18.0537
	480	0.32302	0.25807	0.25566					480	22.8283	18.2382	18.0678
	481	0.32317	0.25799	0.25559					481	22.8389	18.2325	18.0629
	482	0.32344	0.25802	0.25574					482	22.858	18.2346	18.0735
	483	0.32355	0.25835	0.25614					483	22.8657	18.258	18.1018
	484	0.32342	0.25836	0.25617					484	22.8565	18.2587	18.1039
	485	0.32367	0.2585	0.25644					485	22.8742	18.2686	18.123
	486	0.32384	0.25843	0.25652					486	22.8862	18.2636	18.1286
	487	0.32398	0.25876	0.25646					487	22.8961	18.2869	18.1244
	488	0.32415	0.25891	0.25644					488	22.9081	18.2975	18.123
	489	0.32442	0.25915	0.25706					489	22.9272	18.3145	18.1668
	490	0.32416	0.25917	0.25711					490	22.9088	18.3159	18.1703
	491	0.32454	0.25927	0.25708					491	22.9357	18.323	18.1682
	492	0.32463	0.25924	0.2574					492	22.942	18.3208	18.1908
	493	0.32474	0.25968	0.25764					493	22.9498	18.3519	18.2078
	494	0.32484	0.25977	0.25741					494	22.9569	18.3583	18.1915
	495	0.32507	0.25984	0.25781					495	22.9731	18.3633	18.2198
	496	0.32535	0.2598	0.25764					496	22.9929	18.3604	18.2078
	497	0.32553	0.25994	0.25777					497	23.0057	18.3703	18.217
	498	0.32567	0.2602	0.25781					498	23.0155	18.3887	18.2198
	499	0.32593	0.26034	0.25811					499	23.0339	18.3986	18.241
	500	0.32588	0.26055	0.25816					500	23.0304	18.4134	18.2445
	501	0.32608	0.26044	0.25846					501	23.0445	18.4057	18.2657
	502	0.32618	0.26065	0.25873					502	23.0516	18.4205	18.2848
	503	0.32655	0.26091	0.25873					503	23.0777	18.4389	18.2848
	504	0.32666	0.26095	0.25852					504	23.0855	18.4417	18.27
	505	0.32648	0.26088	0.25867					505	23.0728	18.4367	18.2806
	506	0.32682	0.26126	0.25896					506	23.0968	18.4636	18.3011
	507	0.32694	0.26112	0.25866					507	23.1053	18.4537	18.2799
	508	0.32683	0.26124	0.25896					508	23.0975	18.4622	18.3011
	509	0.3272	0.26131	0.25895					509	23.1237	18.4671	18.3004
	510	0.32699	0.26126	0.25931					510	23.1088	18.4636	18.3258
	511	0.3272	0.26157	0.25937					511	23.1237	18.4855	18.33
	512	0.32778	0.26133	0.25973					512	23.1647	18.4686	18.3555
	513	0.32771	0.26176	0.25962					513	23.1597	18.4989	18.3477
	514	0.32769	0.26172	0.25984					514	23.1583	18.4961	18.3633
	515	0.32829	0.2618	0.26006					515	23.2007	18.5018	18.3788
	516	0.32837	0.26184	0.25999					516	23.2064	18.5046	18.3739
	517	0.32832	0.2618	0.26021					517	23.2028	18.5018	18.3894
	518	0.32843	0.26228	0.26026					518	23.2106	18.5357	18.3929
	519	0.32842	0.26201	0.2606					519	23.2099	18.5166	18.417
	520	0.32869	0.26209	0.2607					520	23.229	18.5223	18.424
	521	0.32887	0.2622	0.26078					521	23.2417	18.53	18.4297
	522	0.32883	0.26264	0.26094					522	23.2389	18.5611	18.441
	523	0.32906	0.26273	0.26094					523	23.2551	18.5675	18.441
	524	0.32895	0.26268	0.26099					524	23.2473	18.564	18.4445
	525	0.32922	0.26274	0.26125					525	23.2664	18.5682	18.4629
	526	0.32929	0.2628	0.2612					526	23.2714	18.5724	18.4594
	527	0.32938	0.2629	0.26099					527	23.2777	18.5795	18.4445
	528	0.3295	0.26292	0.26119					528	23.2862	18.5809	18.4587
	529	0.32961	0.26295	0.26162					529	23.294	18.583	18.489
	530	0.32966	0.26314	0.26161					530	23.2975	18.5965	18.4883
	531	0.32983	0.26349	0.26154					531	23.3095	18.6212	18.4834
	532	0.32976	0.26354	0.26158					532	23.3046	18.6247	18.4862
	533	0.32992	0.26375	0.26218					533	23.3159	18.6396	18.5286
	534	0.32998	0.26351	0.262					534	23.3201	18.6226	18.5159
	535	0.3301	0.26378	0.2617					535	23.3286	18.6417	18.4947
	536	0.33019	0.2641	0.26214					536	23.335	18.6643	18.5258
	537	0.33021	0.26388	0.26235					537	23.3364	18.6488	18.5406
	538	0.33045	0.26409	0.26224					538	23.3534	18.6636	18.5329
	539	0.33039	0.26419	0.26237					539	23.3491	18.6707	18.542
	540	0.33034	0.26424	0.26247					540	23.3456	18.6742	18.5491
	541	0.33048	0.26426	0.26273					541	23.3555	18.6756	18.5675
	542	0.33043	0.26441	0.26216					542	23.3519	18.6862	18.5272
	543	0.33059	0.26453	0.26243					543	23.3633	18.6947	18.5463
	544	0.33074	0.26466	0.26269					544	23.3739	18.7039	18.5647
	545	0.33095	0.26449	0.26287					545	23.3887	18.6919	18.5774
	546	0.33109	0.26493	0.26302					546	23.3986	18.723	18.588
	547	0.33122	0.26476	0.26326					547	23.4078	18.711	18.6049
	548	23.4111	0.26486	0.26296					548	23.4	18.718	18.5837
	549	0.33118	0.26517	0.26338					549	23.4049	18.7399	18.6134
	550	0.33144	0.26538	0.26313					550	23.4233	18.7548	18.5958
	551	0.33113	0.26529	0.2636					551	23.4014	18.7484	18.629
	552	0.33154	0.26539	0.26391					552	23.4304	18.7555	18.6509
	553	0.33166	0.26503	0.26359					553	23.4389	18.73	18.6283
	554	0.3316	0.2652	0.26357					554	23.4346	18.742	18.6269
	555	0.3316	0.26546	0.26371					555	23.4346	18.7604	18.6367
	556	0.33188	0.26559	0.26364					556	23.4544	18.7696	18.6318
	557	0.33198	0.26573	0.26372					557	23.4615	18.7795	18.6375
	558	0.33197	0.26564	0.26439					558	23.4608	18.7731	18.6848
	559	0.33204	0.26546	0.26417					559	23.4657	18.7604	18.6693
	560	0.33206	0.26575	0.26376					560	23.4671	18.7809	18.6403
	561	0.33224	0.26565	0.26405					561	23.4799	18.7739	18.6608
	562	0.33219	0.26568	0.26398					562	23.4763	18.776	18.6558
	563	0.33227	0.26566	0.26416					563	23.482	18.7746	18.6685
	564	0.33248	0.26586	0.26451					564	23.4968	18.7887	18.6933
	565	0.33263	0.2662	0.2645					565	23.5074	18.8127	18.6926
	566	0.33279	0.26594	0.26452					566	23.5187	18.7943	18.694
	567	0.33282	0.26585	0.26442					567	23.5208	18.788	18.6869
	568	0.33261	0.26602	0.2649					568	23.506	18.8	18.7208
	569	0.33288	0.26635	0.26503					569	23.5251	18.8233	18.73
	570	0.33294	0.26649	0.26442					570	23.5293	18.8332	18.6869
	571	0.33324	0.26635	0.26447					571	23.5505	18.8233	18.6905
	572	0.33328	0.26646	0.26484					572	23.5534	18.8311	18.7166
	573	0.33333	0.26658	0.26491					573	23.5569	18.8396	18.7216
	574	0.33331	0.26656	0.26467					574	23.5555	18.8382	18.7046
	575	0.33309	0.26661	0.26521					575	23.5399	18.8417	18.7428
	576	0.33336	0.26678	0.26541					576	23.559	18.8537	18.7569
	577	0.33329	0.26664	0.26541					577	23.5541	18.8438	18.7569
	578	0.33344	0.26702	0.26521					578	23.5647	18.8707	18.7428
	579	0.33355	0.26704	0.265					579	23.5724	18.8721	18.7279
	580	0.33351	0.26691	0.26575					580	23.5696	18.8629	18.7809
	581	0.33392	0.26699	0.26529					581	23.5986	18.8686	18.7484
	582	0.33355	0.26693	0.2658					582	23.5724	18.8643	18.7844
	583	0.33377	0.26717	0.26584					583	23.588	18.8813	18.7873
	584	0.33397	0.26706	0.26578					584	23.6021	18.8735	18.783
	585	0.3344	0.26734	0.26607					585	23.6325	18.8933	18.8035
	586	0.33421	0.26737	0.26567					586	23.6191	18.8954	18.7753
	587	0.33428	0.26752	0.26582					587	23.624	18.906	18.7859
	588	0.33435	0.26749	0.26589					588	23.629	18.9039	18.7908
	589	0.33439	0.26749	0.26554					589	23.6318	18.9039	18.7661
	590	0.33427	0.26753	0.26599					590	23.6233	18.9067	18.7979
	591	0.33436	0.26763	0.26598					591	23.6297	18.9138	18.7972
	592	0.33413	0.2676	0.26603					592	23.6134	18.9117	18.8007
	593	0.33422	0.26768	0.26602					593	23.6198	18.9173	18.8
	594	0.33452	0.26822	0.26612					594	23.641	18.9555	18.8071
	595	0.33425	0.26785	0.26651					595	23.6219	18.9293	18.8346
	596	0.33441	0.26834	0.26652					596	23.6332	18.964	18.8353
	597	0.33451	0.26816	0.2666					597	23.6403	18.9512	18.841
	598	0.33432	0.26816	0.26672					598	23.6269	18.9512	18.8495
	599	0.33437	0.26828	0.26676					599	23.6304	18.9597	18.8523
	600	0.33467	0.26832	0.26675					600	23.6516	18.9625	18.8516
	601	0.33488	0.26826	0.26692					601	23.6664	18.9583	18.8636
	602	0.33457	0.26838	0.26688					602	23.6445	18.9668	18.8608
	603	0.33452	0.26838	0.26682					603	23.641	18.9668	18.8565
	604	0.33471	0.26847	0.26711					604	23.6544	18.9731	18.877
	605	0.33474	0.26843	0.26733					605	23.6565	18.9703	18.8926
	606	0.33509	0.26851	0.26697					606	23.6813	18.976	18.8671
	607	0.33487	0.26875	0.26753					607	23.6657	18.9929	18.9067
	608	0.33499	0.26881	0.26725					608	23.6742	18.9972	18.8869
	609	0.33505	0.2688	0.26734					609	23.6784	18.9965	18.8933
	610	0.3353	0.26885	0.26743					610	23.6961	19	18.8997
	611	0.3354	0.26859	0.26741					611	23.7032	18.9816	18.8982
	612	0.33519	0.26881	0.26743					612	23.6883	18.9972	18.8997
	613	0.33528	0.26858	0.26745					613	23.6947	18.9809	18.9011
	614	0.3351	0.26869	0.26755					614	23.682	18.9887	18.9081
	615	0.33513	0.2687	0.26755					615	23.6841	18.9894	18.9081
	616	0.33536	0.26879	0.26733					616	23.7004	18.9958	18.8926
	617	0.33518	0.26893	0.26747					617	23.6876	19.0057	18.9025
	618	0.33518	0.26893	0.26755					618	23.6876	19.0057	18.9081
	619	0.33535	0.2688	0.2678					619	23.6996	18.9965	18.9258
	620	0.3353	0.26884	0.26764					620	23.6961	18.9993	18.9145
	621	0.3353	0.2688	0.26791					621	23.6961	18.9965	18.9336
	622	0.33521	0.26934	0.26833					622	23.6898	19.0346	18.9632
	623	0.33526	0.26894	0.268					623	23.6933	19.0064	18.9399
	624	0.33529	0.26899	0.26814					624	23.6954	19.0099	18.9498
	625	0.33543	0.26892	0.26795					625	23.7053	19.0049	18.9364
	626	0.33545	0.26924	0.26807					626	23.7067	19.0276	18.9449
	627	0.33547	0.26904	0.26786					627	23.7081	19.0134	18.93
	628	0.33552	0.26918	0.26828					628	23.7117	19.0233	18.9597
	629	0.33539	0.26925	0.26821					629	23.7025	19.0283	18.9548
	630	0.33571	0.2693	0.26823					630	23.7251	19.0318	18.9562
	631	0.33566	0.2693	0.26824					631	23.7216	19.0318	18.9569
	632	0.33572	0.26922	0.26832					632	23.7258	19.0261	18.9625
	633	0.33605	0.26909	0.26813					633	23.7491	19.017	18.9491
	634	0.33565	0.26931	0.26863					634	23.7208	19.0325	18.9844
	635	0.3357	0.26926	0.26792					635	23.7244	19.029	18.9343
	636	0.33567	0.26924	0.26807					636	23.7223	19.0276	18.9449
	637	0.33602	0.26921	0.26802					637	23.747	19.0254	18.9413
	638	0.33574	0.26948	0.26827					638	23.7272	19.0445	18.959
	639	0.33572	0.2694	0.26831					639	23.7258	19.0389	18.9618
	640	0.336	0.26963	0.26856					640	23.7456	19.0551	18.9795
	641	0.3357	0.26959	0.26846					641	23.7244	19.0523	18.9724
	642	0.33575	0.26968	0.2684					642	23.7279	19.0587	18.9682
	643	0.33584	0.26966	0.26855					643	23.7343	19.0572	18.9788
	644	0.33586	0.2696	0.26874					644	23.7357	19.053	18.9922
	645	0.33596	0.26961	0.2684					645	23.7428	19.0537	18.9682
	646	0.33572	0.26987	0.26897					646	23.7258	19.0721	19.0085
	647	0.33581	0.26983	0.26871					647	23.7322	19.0693	18.9901
	648	0.33593	0.26984	0.26902					648	23.7406	19.07	19.012
	649	0.33602	0.26989	0.26925					649	23.747	19.0735	19.0283
	650	0.33591	0.27008	0.26902					650	23.7392	19.0869	19.012
	651	0.33578	0.27004	0.26909					651	23.73	19.0841	19.017
	652	0.33607	0.27005	0.26913					652	23.7505	19.0848	19.0198
	653	0.33594	0.26999	0.26924					653	23.7413	19.0806	19.0276
	654	0.33597	0.26986	0.26879					654	23.7435	19.0714	18.9958
	655	0.33598	0.26991	0.26916					655	23.7442	19.0749	19.0219
	656	0.3357	0.27015	0.26897					656	23.7244	19.0919	19.0085
	657	0.33614	0.27006	0.269					657	23.7555	19.0855	19.0106
	658	0.33595	0.27021	0.26928					658	23.742	19.0961	19.0304
	659	0.33594	0.27012	0.26963					659	23.7413	19.0898	19.0551
	660	0.336	0.27065	0.2695					660	23.7456	19.1272	19.0459
	661	0.3359	0.27035	0.26961					661	23.7385	19.106	19.0537
	662	0.33579	0.27018	0.2696					662	23.7307	19.094	19.053
	663	0.33594	0.27005	0.26971					663	23.7413	19.0848	19.0608
	664	0.33598	0.27025	0.2696					664	23.7442	19.0989	19.053
	665	0.33583	0.2703	0.26944					665	23.7336	19.1025	19.0417
	666	0.33597	0.27038	0.26973					666	23.7435	19.1081	19.0622
	667	0.33574	0.27045	0.26973					667	23.7272	19.1131	19.0622
	668	0.33581	0.27042	0.26945					668	23.7322	19.111	19.0424
	669	0.33594	0.27049	0.2697					669	23.7413	19.1159	19.0601
	670	0.33611	0.27053	0.26964					670	23.7534	19.1187	19.0558
	671	0.33575	0.27052	0.26927					671	23.7279	19.118	19.0297
	672	0.33601	0.27037	0.26987					672	23.7463	19.1074	19.0721
	673	0.33588	0.27078	0.26936					673	23.7371	19.1364	19.036
	674	0.3359	0.27061	0.26927					674	23.7385	19.1244	19.0297
	675	0.33575	0.2708	0.26961					675	23.7279	19.1378	19.0537
	676	0.33605	0.27078	0.26983					676	23.7491	19.1364	19.0693
	677	0.33591	0.27044	0.26951					677	23.7392	19.1124	19.0466
	678	0.33614	0.27082	0.26987					678	23.7555	19.1392	19.0721
	679	0.33597	0.2708	0.2696					679	23.7435	19.1378	19.053
	680	0.33599	0.27095	0.26925					680	23.7449	19.1484	19.0283
	681	0.33593	0.27085	0.26981					681	23.7406	19.1413	19.0678
	682	0.33607	0.27096	0.26977					682	23.7505	19.1491	19.065
	683	0.33624	0.27082	0.26982					683	23.7625	19.1392	19.0685
	684	0.33613	0.27093	0.26957					684	23.7548	19.147	19.0509
	685	0.33621	0.27124	0.26974					685	23.7604	19.1689	19.0629
	686	0.33618	0.27103	0.2697					686	23.7583	19.1541	19.0601
	687	0.33612	0.27095	0.26958					687	23.7541	19.1484	19.0516
	688	0.3363	0.27116	0.27011					688	23.7668	19.1633	19.0891
	689	0.33614	0.27113	0.27038					689	23.7555	19.1611	19.1081
	690	0.33615	0.27096	0.26964					690	23.7562	19.1491	19.0558
	691	0.33595	0.27107	0.26972					691	23.742	19.1569	19.0615
	692	0.33606	0.27118	0.2699					692	23.7498	19.1647	19.0742
	693	0.3357	0.27141	0.2698					693	23.7244	19.1809	19.0671
	694	0.33575	0.27116	0.26966					694	23.7279	19.1633	19.0572
	695	0.33611	0.2711	0.27009					695	23.7534	19.159	19.0876
	696	0.33566	0.27132	0.2701					696	23.7216	19.1746	19.0883
	697	0.33606	0.27114	0.26979					697	23.7498	19.1618	19.0664
	698	0.33592	0.27114	0.26975					698	23.7399	19.1618	19.0636
	699	0.33602	0.27113	0.26997					699	23.747	19.1611	19.0791
	700	0.33621	0.27126	0.26995					700	23.7604	19.1703	19.0777
	701	0.33606	0.27137	0.27014					701	23.7498	19.1781	19.0912
	702	0.33617	0.27133	0.27029					702	23.7576	19.1753	19.1018
	703	0.33597	0.27127	0.27016					703	23.7435	19.171	19.0926
	704	0.33624	0.27132	0.26983					704	23.7625	19.1746	19.0693
	705	0.33585	0.27106	0.27009					705	23.735	19.1562	19.0876
	706	0.33561	0.27127	0.2698					706	23.718	19.171	19.0671
	707	0.33595	0.27148	0.27013					707	23.742	19.1859	19.0905
	708	0.33562	0.27129	0.27024					708	23.7187	19.1724	19.0982
	709	0.33584	0.27138	0.27005					709	23.7343	19.1788	19.0848
	710	0.33586	0.27133	0.26997					710	23.7357	19.1753	19.0791
	711	0.33553	0.27147	0.27033					711	23.7124	19.1852	19.1046
	712	0.33553	0.27149	0.27018					712	23.7124	19.1866	19.094
	713	0.33549	0.2713	0.27027					713	23.7095	19.1731	19.1003
	714	0.33552	0.27151	0.2703					714	23.7117	19.188	19.1025
	715	0.33539	0.27107	0.2702					715	23.7025	19.1569	19.0954
	716	0.33537	0.27125	0.27022					716	23.7011	19.1696	19.0968
	717	0.33534	0.27133	0.27014					717	23.6989	19.1753	19.0912
	718	0.33554	0.27139	0.27019					718	23.7131	19.1795	19.0947
	719	0.33538	0.27132	0.27014					719	23.7018	19.1746	19.0912
	720	0.3356	0.27149	0.27027					720	23.7173	19.1866	19.1003
	721	0.33547	0.27114	0.27024					721	23.7081	19.1618	19.0982
	722	0.33529	0.2713	0.26999					722	23.6954	19.1731	19.0806
	723	0.33534	0.27128	0.27015					723	23.6989	19.1717	19.0919
	724	0.33552	0.27123	0.27065					724	23.7117	19.1682	19.1272
	725	0.33541	0.27117	0.27039					725	23.7039	19.164	19.1088
	726	0.33508	0.27117	0.27038					726	23.6806	19.164	19.1081
	727	0.33525	0.27123	0.27023					727	23.6926	19.1682	19.0975
	728	0.33517	0.27134	0.27058					728	23.6869	19.176	19.1223
	729	0.33516	0.27145	0.2706					729	23.6862	19.1837	19.1237
	730	0.33527	0.2714	0.27027					730	23.694	19.1802	19.1003
	731	0.33526	0.27118	0.27015					731	23.6933	19.1647	19.0919
	732	0.33529	0.27129	0.27044					732	23.6954	19.1724	19.1124
	733	0.33524	0.27132	0.27024					733	23.6919	19.1746	19.0982
	734	0.33534	0.27134	0.2706					734	23.6989	19.176	19.1237
	735	0.3352	0.27141	0.27					735	23.689	19.1809	19.0813
	736	0.33506	0.27137	0.27008					736	23.6792	19.1781	19.0869
	737	0.33514	0.27118	0.27012					737	23.6848	19.1647	19.0897
	738	0.335	0.27128	0.27031					738	23.6749	19.1717	19.1032
	739	0.3349	0.27129	0.27007					739	23.6678	19.1724	19.0862
	740	0.33485	0.27129	0.27014					740	23.6643	19.1724	19.0912
	741	0.33454	0.27126	0.27034					741	23.6424	19.1703	19.1053
	742	0.33486	0.27103	0.27025					742	23.665	19.1541	19.0989
	743	0.33464	0.27022	0.27051					743	23.6495	19.0968	19.1173
	744	0.33472	0.2697	0.27059					744	23.6551	19.0601	19.123
	745	0.33493	0.26941	0.2709					745	23.67	19.0396	19.1449
	746	0.33469	0.26914	0.27065					746	23.653	19.0205	19.1272
	747	0.33482	0.26907	0.27015					747	23.6622	19.0155	19.0919
	748	0.3346	0.26866	0.27034					748	23.6466	18.9866	19.1053
	749	0.3347	0.26843	0.27043					749	23.6537	18.9703	19.1117
	750	0.33435	0.26839	0.27047					750	23.629	18.9675	19.1145
	751	0.33443	0.26828	0.27034					751	23.6346	18.9597	19.1053
	752	0.33428	0.26826	0.27024					752	23.624	18.9583	19.0982
	753	0.33345	0.26797	0.27017					753	23.5654	18.9378	19.0933
	754	0.33313	0.26791	0.27014					754	23.5428	18.9336	19.0912
	755	0.33256	0.2675	0.27061					755	23.5025	18.9046	19.1244
	756	0.33219	0.26745	0.27037					756	23.4763	18.9011	19.1074
	757	0.33156	0.26703	0.27024					757	23.4318	18.8714	19.0982
	758	0.33159	0.26664	0.27023					758	23.4339	18.8438	19.0975
	759	0.33126	0.26625	0.27049					759	23.4106	18.8163	19.1159
	760	0.33059	0.26608	0.27002					760	23.3633	18.8042	19.0827
	761	0.33007	0.2659	0.27039					761	23.3265	18.7915	19.1088
	762	0.32966	0.26562	0.27004					762	23.2975	18.7717	19.0841
	763	0.32913	0.26516	0.26963					763	23.2601	18.7392	19.0551
	764	0.32898	0.265	0.26836					764	23.2495	18.7279	18.9654
	765	0.3284	0.26462	0.26805					765	23.2085	18.7011	18.9435
	766	0.3281	0.26459	0.2676					766	23.1873	18.6989	18.9117
	767	0.32745	0.26414	0.26792					767	23.1413	18.6671	18.9343
	768	0.32697	0.26377	0.26731					768	23.1074	18.641	18.8912
	769	0.32668	0.26348	0.26748					769	23.0869	18.6205	18.9032
	770	0.3264	0.26322	0.26714					770	23.0671	18.6021	18.8791
	771	0.32584	0.26304	0.26695					771	23.0276	18.5894	18.8657
	772	0.32547	0.2628	0.26659					772	23.0014	18.5724	18.8403
	773	0.32505	0.26222	0.26623					773	22.9717	18.5314	18.8148
	774	0.32464	0.26207	0.26612					774	22.9428	18.5208	18.8071
	775	0.3243	0.26231	0.26601					775	22.9187	18.5378	18.7993
	776	0.32375	0.26166	0.26553					776	22.8799	18.4919	18.7654
	777	0.32338	0.26143	0.26552					777	22.8537	18.4756	18.7647
	778	0.32312	0.2615	0.26531					778	22.8353	18.4806	18.7498
	779	0.32252	0.26113	0.26502					779	22.7929	18.4544	18.7293
	780	0.32221	0.26075	0.26479					780	22.771	18.4276	18.7131
	781	0.32209	0.26027	0.26448					781	22.7625	18.3936	18.6912
	782	0.32159	0.26035	0.26421					782	22.7272	18.3993	18.6721
	783	0.32109	0.25965	0.26402					783	22.6919	18.3498	18.6587
	784	0.32078	0.25948	0.26395					784	22.67	18.3378	18.6537
	785	0.32053	0.25951	0.26357					785	22.6523	18.3399	18.6269
	786	0.32049	0.25896	0.26357					786	22.6495	18.3011	18.6269
	787	0.31981	0.25875	0.26327					787	22.6014	18.2862	18.6057
	788	0.31968	0.25853	0.26312					788	22.5922	18.2707	18.5951
	789	0.31924	0.25848	0.26253					789	22.5611	18.2671	18.5534
	790	0.31905	0.25809	0.26257					790	22.5477	18.2396	18.5562
	791	0.3189	0.25786	0.26214					791	22.5371	18.2233	18.5258
	792	0.31845	0.2577	0.26188					792	22.5053	18.212	18.5074
	793	0.31776	0.25729	0.26179					793	22.4565	18.183	18.5011
	794	0.31724	0.25694	0.26169					794	22.4198	18.1583	18.494
	795	0.31698	0.25677	0.26137					795	22.4014	18.1463	18.4714
	796	0.31643	0.25664	0.26102					796	22.3625	18.1371	18.4466
	797	0.31642	0.25617	0.26124					797	22.3618	18.1039	18.4622
	798	0.31617	0.25593	0.26025					798	22.3442	18.0869	18.3922
	799	0.31562	0.25563	0.26049					799	22.3053	18.0657	18.4092
	800	0.31537	0.25515	0.26018					800	22.2876	18.0318	18.3873
	801	0.31483	0.25491	0.25979					801	22.2495	18.0148	18.3597
	802	0.31437	0.25483	0.2601					802	22.217	18.0092	18.3816
	803	0.31387	0.25461	0.25974					803	22.1816	17.9936	18.3562
	804	0.31351	0.25407	0.25946					804	22.1562	17.9555	18.3364
	805	0.31341	0.25394	0.25907					805	22.1491	17.9463	18.3088
	806	0.31285	0.25375	0.25924					806	22.1095	17.9329	18.3209
	807	0.31266	0.25343	0.259					807	22.0961	17.9102	18.3039
	808	0.3123	0.25328	0.25883					808	22.0707	17.8996	18.2919
	809	0.31181	0.25307	0.2583					809	22.036	17.8848	18.2544
	810	0.31138	0.2525	0.2579					810	22.0057	17.8445	18.2262
	811	0.31093	0.25234	0.2576					811	21.9739	17.8332	18.205
	812	0.31071	0.25189	0.25752					812	21.9583	17.8014	18.1993
	813	0.31084	0.25179	0.25774					813	21.9675	17.7943	18.2148
	814	0.31041	0.25154	0.25727					814	21.9371	17.7767	18.1816
	815	0.31004	0.25134	0.25695					815	21.911	17.7625	18.159
	816	0.30943	0.25103	0.2565					816	21.8678	17.7406	18.1272
	817	0.30913	0.25063	0.25639					817	21.8466	17.7124	18.1194
	818	0.3088	0.25054	0.25634					818	21.8233	17.706	18.1159
	819	0.30824	0.25049	0.25604					819	21.7837	17.7025	18.0947
	820	0.30767	0.24979	0.25606					820	21.7435	17.653	18.0961
	821	0.30745	0.24981	0.25603					821	21.7279	17.6544	18.094
	822	0.30701	0.24945	0.25558					822	21.6968	17.629	18.0622
	823	0.30701	0.24929	0.25522					823	21.6968	17.6177	18.0368
	824	0.30659	0.24896	0.25518					824	21.6671	17.5943	18.0339
	825	0.30587	0.249	0.25488					825	21.6163	17.5972	18.0127
	826	0.30596	0.24893	0.25454					826	21.6226	17.5922	17.9887
	827	0.30558	0.24849	0.25423					827	21.5958	17.5611	17.9668
	828	0.30532	0.2479	0.25408					828	21.5774	17.5194	17.9562
	829	0.30483	0.24755	0.254					829	21.5428	17.4947	17.9505
	830	0.30465	0.24762	0.25334					830	21.53	17.4996	17.9039
	831	0.30423	0.24745	0.25322					831	21.5004	17.4876	17.8954
	832	0.30385	0.24703	0.25285					832	21.4735	17.458	17.8693
	833	0.30342	0.24662	0.25256					833	21.4431	17.429	17.8488
	834	0.30284	0.24642	0.25284					834	21.4021	17.4148	17.8685
	835	0.30244	0.24631	0.25244					835	21.3739	17.4071	17.8403
	836	0.30184	0.24598	0.25198					836	21.3314	17.3837	17.8078
	837	0.30139	0.24595	0.2522					837	21.2996	17.3816	17.8233
	838	0.3012	0.24582	0.25153					838	21.2862	17.3724	17.776
	839	0.30099	0.24539	0.25095					839	21.2714	17.342	17.735
	840	0.30044	0.24507	0.25122					840	21.2325	17.3194	17.7541
	841	0.30016	0.24465	0.25096					841	21.2127	17.2898	17.7357
	842	0.29982	0.24446	0.25046					842	21.1887	17.2763	17.7004
	843	0.29964	0.24416	0.2503					843	21.176	17.2551	17.6891
	844	0.2992	0.24371	0.25005					844	21.1449	17.2233	17.6714
	845	0.29894	0.24359	0.24981					845	21.1265	17.2148	17.6544
	846	0.29865	0.24307	0.24967					846	21.106	17.1781	17.6445
	847	0.2983	0.24308	0.2494					847	21.0813	17.1788	17.6254
	848	0.29784	0.24288	0.24965					848	21.0488	17.1647	17.6431
	849	0.29781	0.24254	0.24873					849	21.0466	17.1406	17.5781
	850	0.29719	0.24235	0.24883					850	21.0028	17.1272	17.5852
	851	0.29683	0.24229	0.24868					851	20.9774	17.123	17.5746
	852	0.2966	0.242	0.2487					852	20.9611	17.1025	17.576
	853	0.29622	0.24154	0.24836					853	20.9343	17.07	17.5519
	854	0.29591	0.24155	0.24863					854	20.9124	17.0707	17.571
	855	0.29541	0.24136	0.24781					855	20.877	17.0572	17.5131
	856	0.29517	0.24116	0.24789					856	20.8601	17.0431	17.5187
	857	0.29481	0.24083	0.24747					857	20.8346	17.0198	17.489
	858	0.2943	0.24069	0.24744					858	20.7986	17.0099	17.4869
	859	0.29411	0.24047	0.24705					859	20.7852	16.9943	17.4594
	860	0.29392	0.24019	0.24668					860	20.7717	16.9746	17.4332
	861	0.29322	0.23986	0.24651					861	20.7223	16.9512	17.4212
	862	0.29321	0.23961	0.24609					862	20.7216	16.9336	17.3915
	863	0.29275	0.23922	0.24635					863	20.689	16.906	17.4099
	864	0.29211	0.23891	0.24611					864	20.6438	16.8841	17.3929
	865	0.29189	0.2387	0.24517					865	20.6283	16.8693	17.3265
	866	0.29145	0.23861	0.24545					866	20.5972	16.8629	17.3463
	867	0.29091	0.23839	0.24478					867	20.559	16.8473	17.2989
	868	0.29063	0.23813	0.24509					868	20.5392	16.829	17.3209
	869	0.29028	0.23803	0.24437					869	20.5145	16.8219	17.27
	870	0.2899	0.23787	0.2449					870	20.4876	16.8106	17.3074
	871	0.28951	0.23757	0.24402					871	20.4601	16.7894	17.2452
	872	0.28959	0.23712	0.24384					872	20.4657	16.7576	17.2325
	873	0.28898	0.23684	0.24387					873	20.4226	16.7378	17.2346
	874	0.28874	0.23653	0.24369					874	20.4057	16.7159	17.2219
	875	0.28838	0.2361	0.24349					875	20.3802	16.6855	17.2078
	876	0.2875	0.236	0.24325					876	20.318	16.6784	17.1908
	877	0.28752	0.23596	0.24267					877	20.3194	16.6756	17.1498
	878	0.28714	0.23543	0.24261					878	20.2926	16.6382	17.1456
	879	0.2867	0.23529	0.2428					879	20.2615	16.6283	17.159
	880	0.28635	0.23521	0.24246					880	20.2367	16.6226	17.135
	881	0.28597	0.23465	0.2417					881	20.2099	16.583	17.0813
	882	0.28538	0.23466	0.24192					882	20.1682	16.5837	17.0968
	883	0.2847	0.23454	0.24158					883	20.1201	16.5753	17.0728
	884	0.28452	0.2339	0.2414					884	20.1074	16.53	17.0601
	885	0.28396	0.23391	0.24117					885	20.0678	16.5307	17.0438
	886	0.28359	0.23377	0.24061					886	20.0417	16.5208	17.0042
	887	0.2835	0.23334	0.24065					887	20.0353	16.4905	17.0071
	888	0.28299	0.23303	0.24027					888	19.9993	16.4686	16.9802
	889	0.2828	0.23297	0.23987					889	19.9859	16.4643	16.9519
	890	0.28218	0.23257	0.24					890	19.942	16.436	16.9611
	891	0.28187	0.23206	0.23996					891	19.9201	16.4	16.9583
	892	0.2817	0.23212	0.23915					892	19.9081	16.4042	16.9011
	893	0.28121	0.23203	0.23915					893	19.8735	16.3979	16.9011
	894	0.28089	0.23151	0.23883					894	19.8509	16.3611	16.8785
	895	0.28058	0.23154	0.23867					895	19.829	16.3633	16.8671
	896	0.28001	0.23121	0.23862					896	19.7887	16.3399	16.8636
	897	0.27968	0.23061	0.23791					897	19.7654	16.2975	16.8134
	898	0.27918	0.2303	0.23804					898	19.73	16.2756	16.8226
	899	0.27893	0.23036	0.23799					899	19.7124	16.2799	16.8191
	900	0.27842	0.23007	0.2375					900	19.6763	16.2594	16.7844
	901	0.27786	0.22973	0.23711					901	19.6367	16.2353	16.7569
	902	0.27742	0.22945	0.23691					902	19.6057	16.2155	16.7428
	903	0.27704	0.22927	0.23686					903	19.5788	16.2028	16.7392
	904	0.27676	0.22891	0.23634					904	19.559	16.1774	16.7025
	905	0.27629	0.22888	0.236					905	19.5258	16.1753	16.6785
	906	0.27604	0.22853	0.23552					906	19.5081	16.1505	16.6445
	907	0.27604	0.22844	0.23559					907	19.5081	16.1442	16.6495
	908	0.27586	0.228	0.23529					908	19.4954	16.1131	16.6283
	909	0.27562	0.22775	0.23536					909	19.4784	16.0954	16.6332
	910	0.27522	0.2275	0.23525					910	19.4502	16.0777	16.6254
	911	0.275	0.2273	0.23508					911	19.4346	16.0636	16.6134
	912	0.27491	0.22725	0.23496					912	19.4283	16.0601	16.6049
	913	0.27443	0.22669	0.23484					913	19.3943	16.0205	16.5965
	914	0.27387	0.22654	0.23447					914	19.3548	16.0099	16.5703
	915	0.27355	0.22593	0.234					915	19.3322	15.9668	16.5371
	916	0.27335	0.22588	0.23381					916	19.318	15.9633	16.5237
	917	0.27292	0.22575	0.23413					917	19.2876	15.9541	16.5463
	918	0.27275	0.22545	0.23365					918	19.2756	15.9329	16.5124
	919	0.27258	0.22533	0.23318					919	19.2636	15.9244	16.4792
	920	0.272	0.22502	0.23334					920	19.2226	15.9025	16.4905
	921	0.27163	0.22476	0.23302					921	19.1965	15.8841	16.4678
	922	0.27105	0.22441	0.23245					922	19.1555	15.8594	16.4276
	923	0.27096	0.22408	0.23249					923	19.1491	15.836	16.4304
	924	0.27064	0.22424	0.23212					924	19.1265	15.8473	16.4042
	925	0.27051	0.22403	0.23191					925	19.1173	15.8325	16.3894
	926	0.27002	0.22358	0.2316					926	19.0827	15.8007	16.3675
	927	0.26959	0.22311	0.23151					927	19.0523	15.7675	16.3611
	928	0.26915	0.22288	0.23134					928	19.0212	15.7512	16.3491
	929	0.26891	0.2227	0.23095					929	19.0042	15.7385	16.3215
	930	0.2686	0.2224	0.23082					930	18.9823	15.7173	16.3124
	931	0.26807	0.22217	0.2305					931	18.9449	15.7011	16.2898
	932	0.26802	0.22207	0.23076					932	18.9413	15.694	16.3081
	933	0.26762	0.2217	0.23005					933	18.9131	15.6678	16.258
	934	0.26713	0.22138	0.22984					934	18.8784	15.6452	16.2431
	935	0.26676	0.22121	0.22952					935	18.8523	15.6332	16.2205
	936	0.26635	0.22102	0.22939					936	18.8233	15.6198	16.2113
	937	0.26583	0.22078	0.22912					937	18.7866	15.6028	16.1922
	938	0.26568	0.22054	0.22907					938	18.776	15.5859	16.1887
	939	0.26518	0.22027	0.22891					939	18.7406	15.5668	16.1774
	940	0.26467	0.22005	0.22871					940	18.7046	15.5512	16.1633
	941	0.26461	0.2196	0.22819					941	18.7004	15.5194	16.1265
	942	0.26419	0.21939	0.22828					942	18.6707	15.5046	16.1329
	943	0.26378	0.21924	0.22799					943	18.6417	15.494	16.1124
	944	0.2634	0.21897	0.22743					944	18.6148	15.4749	16.0728
	945	0.26265	0.21862	0.22692					945	18.5618	15.4502	16.0368
	946	0.26237	0.2183	0.22701					946	18.542	15.4276	16.0431
	947	0.26205	0.21809	0.22663					947	18.5194	15.4127	16.0162
	948	0.26189	0.2177	0.22644					948	18.5081	15.3852	16.0028
	949	0.26165	0.21749	0.22611					949	18.4912	15.3703	15.9795
	950	0.26149	0.21736	0.22617					950	18.4799	15.3611	15.9838
	951	0.26127	0.21718	0.2254					951	18.4643	15.3484	15.9293
	952	0.26091	0.21679	0.22549					952	18.4389	15.3208	15.9357
	953	0.26045	0.21644	0.22532					953	18.4064	15.2961	15.9237
	954	0.25993	0.21627	0.2247					954	18.3696	15.2841	15.8799
	955	0.25977	0.21616	0.22433					955	18.3583	15.2763	15.8537
	956	0.25908	0.21608	0.22421					956	18.3095	15.2707	15.8452
	957	0.25915	0.21584	0.22406					957	18.3145	15.2537	15.8346
	958	0.25894	0.21562	0.22438					958	18.2996	15.2382	15.8572
	959	0.25833	0.21538	0.224					959	18.2565	15.2212	15.8304
	960	0.258	0.21523	0.22347					960	18.2332	15.2106	15.7929
	961	0.25789	0.21476	0.22351					961	18.2254	15.1774	15.7958
	962	0.25742	0.21473	0.22335					962	18.1922	15.1753	15.7844
	963	0.25721	0.21419	0.22317					963	18.1774	15.1371	15.7717
	964	0.25698	0.21424	0.22279					964	18.1611	15.1406	15.7449
	965	0.2565	0.21365	0.22274					965	18.1272	15.0989	15.7413
	966	0.25624	0.21334	0.22246					966	18.1088	15.077	15.7216
	967	0.25607	0.21313	0.22204					967	18.0968	15.0622	15.6919
	968	0.2555	0.21325	0.22207					968	18.0565	15.0707	15.694
	969	0.25495	0.21249	0.22163					969	18.0177	15.017	15.6629
	970	0.25448	0.21233	0.22157					970	17.9845	15.0057	15.6587
	971	0.25432	0.21217	0.22095					971	17.9731	14.9943	15.6148
	972	0.25405	0.21151	0.22034					972	17.9541	14.9477	15.5717
	973	0.2535	0.21111	0.2209					973	17.9152	14.9194	15.6113
	974	0.25294	0.21088	0.22047					974	17.8756	14.9032	15.5809
	975	0.25244	0.21058	0.22032					975	17.8403	14.882	15.5703
	976	0.25234	0.21052	0.21994					976	17.8332	14.8777	15.5435
	977	0.25194	0.21005	0.22005					977	17.8049	14.8445	15.5512
	978	0.2516	0.20993	0.21957					978	17.7809	14.836	15.5173
	979	0.2513	0.20967	0.21953					979	17.7597	14.8177	15.5145
	980	0.25093	0.20949	0.21899					980	17.7336	14.8049	15.4763
	981	0.25032	0.20922	0.21871					981	17.6905	14.7859	15.4565
	982	0.25022	0.20904	0.2183					982	17.6834	14.7731	15.4276
	983	0.25002	0.2086	0.21805					983	17.6693	14.742	15.4099
	984	0.24951	0.20859	0.21789					984	17.6332	14.7413	15.3986
	985	0.24926	0.2083	0.21738					985	17.6155	14.7208	15.3625
	986	0.24906	0.20786	0.21778					986	17.6014	14.6898	15.3908
	987	0.24841	0.20777	0.217					987	17.5555	14.6834	15.3357
	988	0.24798	0.20738	0.21702					988	17.5251	14.6558	15.3371
	989	0.2476	0.20724	0.21654					989	17.4982	14.6459	15.3032
	990	0.24731	0.20694	0.21654					990	17.4777	14.6247	15.3032
	991	0.24644	0.20651	0.21639					991	17.4163	14.5943	15.2926
	992	0.24629	0.20641	0.21584					992	17.4057	14.5873	15.2537
	993	0.2458	0.20608	0.21561					993	17.371	14.564	15.2375
	994	0.2454	0.20585	0.21548					994	17.3428	14.5477	15.2283
	995	0.24509	0.20554	0.21539					995	17.3208	14.5258	15.2219
	996	0.24456	0.20505	0.21523					996	17.2834	14.4912	15.2106
	997	0.24407	0.20529	0.21494					997	17.2488	14.5081	15.1901
	998	0.24383	0.20491	0.21477					998	17.2318	14.4813	15.1781
	999	0.24329	0.20476	0.21481					999	17.1936	14.4707	15.1809
	1000	0.24313	0.20443	0.21452					1000	17.1823	14.4473	15.1604
	1001	0.24273	0.20416	0.21418					1001	17.1541	14.4283	15.1364
	1002	0.24224	0.20386	0.21415					1002	17.1194	14.4071	15.1343
	1003	0.24228	0.20369	0.21348					1003	17.1223	14.3951	15.0869
	1004	0.24154	0.20339	0.21345					1004	17.07	14.3739	15.0848
	1005	0.24098	0.20305	0.21315					1005	17.0304	14.3498	15.0636
	1006	0.24062	0.20265	0.21312					1006	17.0049	14.3216	15.0615
	1007	0.24057	0.20263	0.2125					1007	17.0014	14.3201	15.0177
	1008	0.24044	0.20239	0.21252					1008	16.9922	14.3032	15.0191
	1009	0.24017	0.20227	0.21234					1009	16.9731	14.2947	15.0064
	1010	0.23989	0.20174	0.21215					1010	16.9534	14.2572	14.9929
	1011	0.23924	0.20151	0.21164					1011	16.9074	14.241	14.9569
	1012	0.23849	0.20124	0.21146					1012	16.8544	14.2219	14.9442
	1013	0.23817	0.20082	0.21115					1013	16.8318	14.1922	14.9223
	1014	0.23773	0.20086	0.21076					1014	16.8007	14.1951	14.8947
	1015	0.23728	0.20042	0.21077					1015	16.7689	14.164	14.8954
	1016	0.23702	0.20009	0.21049					1016	16.7505	14.1406	14.8756
	1017	0.2367	0.19985	0.21008					1017	16.7279	14.1237	14.8466
	1018	0.23641	0.19976	0.20996					1018	16.7074	14.1173	14.8382
	1019	0.23589	0.1994	0.20963					1019	16.6707	14.0919	14.8148
	1020	0.23535	0.19924	0.20912					1020	16.6325	14.0806	14.7788
	1021	0.23529	0.19932	0.20929					1021	16.6283	14.0862	14.7908
	1022	0.23487	0.19873	0.20866					1022	16.5986	14.0445	14.7463
	1023	0.23449	0.19834	0.20848					1023	16.5717	14.017	14.7336
	1024	0.23397	0.19872	0.20856					1024	16.535	14.0438	14.7392
	1025	0.23369	0.19803	0.20883					1025	16.5152	13.9951	14.7583
	1026	0.23331	0.19805	0.20754					1026	16.4883	13.9965	14.6671
	1027	0.23277	0.19754	0.20769					1027	16.4502	13.9604	14.6777
	1028	0.23267	0.19728	0.20743					1028	16.4431	13.942	14.6594
	1029	0.23228	0.19706	0.20739					1029	16.4155	13.9265	14.6565
	1030	0.23178	0.19686	0.20655					1030	16.3802	13.9124	14.5972
	1031	0.2314	0.19644	0.20629					1031	16.3534	13.8827	14.5788
	1032	0.23132	0.19627	0.20622					1032	16.3477	13.8707	14.5739
	1033	0.23097	0.19634	0.20588					1033	16.323	13.8756	14.5498
	1034	0.23053	0.19609	0.20598					1034	16.2919	13.858	14.5569
	1035	0.23023	0.19553	0.20563					1035	16.2707	13.8184	14.5322
	1036	0.2295	0.19543	0.20534					1036	16.2191	13.8113	14.5117
	1037	0.22933	0.1952	0.20475					1037	16.2071	13.7951	14.47
	1038	0.22895	0.19478	0.20492					1038	16.1802	13.7654	14.482
	1039	0.22849	0.19434	0.20486					1039	16.1477	13.7343	14.4777
	1040	0.22808	0.19426	0.20426					1040	16.1187	13.7286	14.4353
	1041	0.22799	0.19383	0.20401					1041	16.1124	13.6982	14.4177
	1042	0.2275	0.19372	0.20394					1042	16.0777	13.6905	14.4127
	1043	0.22709	0.19341	0.20362					1043	16.0488	13.6686	14.3901
	1044	0.22657	0.19341	0.20338					1044	16.012	13.6686	14.3731
	1045	0.22622	0.19304	0.20307					1045	15.9873	13.6424	14.3512
	1046	0.22597	0.19269	0.20267					1046	15.9696	13.6177	14.323
	1047	0.2256	0.19261	0.20298					1047	15.9435	13.612	14.3449
	1048	0.22497	0.19216	0.20244					1048	15.8989	13.5802	14.3067
	1049	0.22455	0.19187	0.20204					1049	15.8693	13.5597	14.2784
	1050	0.22414	0.19154	0.20168					1050	15.8403	13.5364	14.253
	1051	0.22388	0.1913	0.20155					1051	15.8219	13.5194	14.2438
	1052	0.22356	0.19083	0.2014					1052	15.7993	13.4862	14.2332
	1053	0.22333	0.1905	0.20079					1053	15.783	13.4629	14.1901
	1054	0.22315	0.1903	0.20053					1054	15.7703	13.4488	14.1717
	1055	0.22256	0.18989	0.2006					1055	15.7286	13.4198	14.1767
	1056	0.22207	0.1898	0.20006					1056	15.694	13.4134	14.1385
	1057	0.22182	0.1895	0.19985					1057	15.6763	13.3922	14.1237
	1058	0.22151	0.18931	0.19988					1058	15.6544	13.3788	14.1258
	1059	0.22133	0.18922	0.19935					1059	15.6417	13.3724	14.0883
	1060	0.22116	0.18892	0.19923					1060	15.6297	13.3512	14.0799
	1061	0.22068	0.18874	0.19888					1061	15.5958	13.3385	14.0551
	1062	0.22015	0.1883	0.19877					1062	15.5583	13.3074	14.0473
	1063	0.21978	0.18807	0.19854					1063	15.5322	13.2912	14.0311
	1064	0.21929	0.18788	0.19855					1064	15.4975	13.2777	14.0318
	1065	0.21894	0.18752	0.19831					1065	15.4728	13.2523	14.0148
	1066	0.21843	0.18724	0.19806					1066	15.4367	13.2325	13.9972
	1067	0.21813	0.18684	0.19759					1067	15.4155	13.2042	13.964
	1068	0.2175	0.18659	0.19738					1068	15.371	13.1866	13.9491
	1069	0.21705	0.18663	0.19691					1069	15.3392	13.1894	13.9159
	1070	0.21668	0.18621	0.19672					1070	15.3131	13.1597	13.9025
	1071	0.21623	0.18591	0.19625					1071	15.2813	13.1385	13.8693
	1072	0.21595	0.18554	0.19657					1072	15.2615	13.1124	13.8919
	1073	0.2157	0.18538	0.19615					1073	15.2438	13.1011	13.8622
	1074	0.21522	0.18494	0.1957					1074	15.2099	13.07	13.8304
	1075	0.21502	0.18486	0.19536					1075	15.1958	13.0643	13.8064
	1076	0.21455	0.1845	0.19518					1076	15.1625	13.0389	13.7936
	1077	0.21432	0.18415	0.19465					1077	15.1463	13.0141	13.7562
	1078	0.21382	0.18413	0.19494					1078	15.111	13.0127	13.7767
	1079	0.21363	0.18399	0.19428					1079	15.0975	13.0028	13.73
	1080	0.21328	0.18347	0.19379					1080	15.0728	12.9661	13.6954
	1081	0.21278	0.18332	0.19412					1081	15.0375	12.9555	13.7187
	1082	0.21254	0.18271	0.19366					1082	15.0205	12.9124	13.6862
	1083	0.21218	0.1828	0.19321					1083	14.9951	12.9187	13.6544
	1084	0.21175	0.18216	0.19287					1084	14.9647	12.8735	13.6304
	1085	0.21111	0.18187	0.19299					1085	14.9194	12.853	13.6389
	1086	0.21084	0.18194	0.19265					1086	14.9004	12.858	13.6148
	1087	0.21042	0.18165	0.19239					1087	14.8707	12.8375	13.5965
	1088	0.21006	0.18133	0.19187					1088	14.8452	12.8148	13.5597
	1089	0.20995	0.18134	0.1918					1089	14.8375	12.8155	13.5548
	1090	0.20937	0.18099	0.19169					1090	14.7965	12.7908	13.547
	1091	0.20878	0.18076	0.19134					1091	14.7548	12.7746	13.5223
	1092	0.20859	0.18025	0.19125					1092	14.7413	12.7385	13.5159
	1093	0.20856	0.18001	0.19113					1093	14.7392	12.7216	13.5074
	1094	0.20789	0.17968	0.19058					1094	14.6919	12.6982	13.4686
	1095	0.20807	0.17948	0.19051					1095	14.7046	12.6841	13.4636
	1096	0.20724	0.17934	0.19032					1096	14.6459	12.6742	13.4502
	1097	0.20665	0.17896	0.18999					1097	14.6042	12.6473	13.4269
	1098	0.20611	0.17873	0.18983					1098	14.5661	12.6311	13.4155
	1099	0.20636	0.17858	0.18978					1099	14.5837	12.6205	13.412
	1100	0.20553	0.17812	0.1889					1100	14.5251	12.588	13.3498
	1101	0.20553	0.17802	0.18909					1101	14.5251	12.5809	13.3633
	1102	0.20486	0.17746	0.18899					1102	14.4777	12.5413	13.3562
	1103	0.20482	0.17728	0.18857					1103	14.4749	12.5286	13.3265
	1104	0.20426	0.17696	0.18797					1104	14.4353	12.506	13.2841
	1105	0.20374	0.1769	0.18793					1105	14.3986	12.5018	13.2813
	1106	0.20338	0.17661	0.1879					1106	14.3731	12.4813	13.2791
	1107	0.20295	0.17635	0.18766					1107	14.3428	12.4629	13.2622
	1108	0.20272	0.17582	0.18743					1108	14.3265	12.4254	13.2459
	1109	0.2024	0.17576	0.18731					1109	14.3039	12.4212	13.2375
	1110	0.20208	0.17548	0.18702					1110	14.2813	12.4014	13.217
	1111	0.20166	0.17507	0.18642					1111	14.2516	12.3724	13.1746
	1112	0.20142	0.175	0.18648					1112	14.2346	12.3675	13.1788
	1113	14.2093	0.17454	0.18613					1113	14.2	12.335	13.1541
	1114	0.2004	0.17415	0.1859					1114	14.1625	12.3074	13.1378
	1115	0.19998	0.17453	0.18577					1115	14.1329	12.3343	13.1286
	1116	0.1996	0.17383	0.18482					1116	14.106	12.2848	13.0615
	1117	0.19918	0.17355	0.185					1117	14.0763	12.265	13.0742
	1118	0.19879	0.17353	0.1846					1118	14.0488	12.2636	13.0459
	1119	0.19862	0.17344	0.18466					1119	14.0367	12.2572	13.0502
	1120	0.19819	0.17311	0.18392					1120	14.0064	12.2339	12.9979
	1121	0.19763	0.17287	0.18405					1121	13.9668	12.217	13.0071
	1122	0.19714	0.17233	0.18357					1122	13.9322	12.1788	12.9731
	1123	0.19688	0.17207	0.18315					1123	13.9138	12.1604	12.9435
	1124	0.19654	0.17154	0.18291					1124	13.8898	12.123	12.9265
	1125	0.19618	0.17117	0.18268					1125	13.8643	12.0968	12.9102
	1126	0.19587	0.17099	0.18269					1126	13.8424	12.0841	12.9109
	1127	0.19522	0.17063	0.18253					1127	13.7965	12.0587	12.8996
	1128	0.19472	0.17038	0.18214					1128	13.7611	12.041	12.8721
	1129	0.19395	0.17	0.18179					1129	13.7067	12.0141	12.8474
	1130	0.19408	0.17002	0.18137					1130	13.7159	12.0155	12.8177
	1131	0.19357	0.16936	0.18141					1131	13.6799	11.9689	12.8205
	1132	0.19365	0.16914	0.18111					1132	13.6855	11.9534	12.7993
	1133	0.19293	0.16879	0.1811					1133	13.6346	11.9286	12.7986
	1134	0.19284	0.16867	0.18095					1134	13.6283	11.9201	12.788
	1135	0.19211	0.16846	0.18038					1135	13.5767	11.9053	12.7477
	1136	0.19175	0.16815	0.18009					1136	13.5512	11.8834	12.7272
	1137	0.19156	0.16765	0.17988					1137	13.5378	11.8481	12.7124
	1138	0.19126	0.16721	0.17953					1138	13.5166	11.817	12.6876
	1139	0.19076	0.16705	0.17903					1139	13.4813	11.8057	12.6523
	1140	0.19034	0.16683	0.17891					1140	13.4516	11.7901	12.6438
	1141	0.18991	0.16651	0.17846					1141	13.4212	11.7675	12.612
	1142	0.18911	0.16643	0.17824					1142	13.3647	11.7618	12.5965
	1143	0.18891	0.16596	0.17834					1143	13.3505	11.7286	12.6035
	1144	0.18843	0.16562	0.17807					1144	13.3166	11.7046	12.5845
	1145	0.18802	0.16522	0.17764					1145	13.2876	11.6763	12.5541
	1146	0.18787	0.16509	0.17764					1146	13.277	11.6671	12.5541
	1147	0.18729	0.16464	0.17698					1147	13.236	11.6353	12.5074
	1148	0.18683	0.16455	0.17664					1148	13.2035	11.629	12.4834
	1149	0.18632	0.16414	0.17658					1149	13.1675	11.6	12.4792
	1150	0.18614	0.16399	0.17641					1150	13.1548	11.5894	12.4671
	1151	0.18565	0.16362	0.17583					1151	13.1201	11.5633	12.4261
	1152	0.18548	0.16304	0.17567					1152	13.1081	11.5223	12.4148
	1153	0.18496	0.16268	0.17532					1153	13.0714	11.4968	12.3901
	1154	0.18453	0.16229	0.17534					1154	13.041	11.4693	12.3915
	1155	0.18431	0.1624	0.17434					1155	13.0254	11.477	12.3209
	1156	0.18384	0.16223	0.17422					1156	12.9922	11.465	12.3124
	1157	0.18335	0.162	0.17419					1157	12.9576	11.4488	12.3102
	1158	0.18315	0.16164	0.17403					1158	12.9435	11.4233	12.2989
	1159	0.1828	0.16176	0.17352					1159	12.9187	11.4318	12.2629
	1160	0.18242	0.16148	0.17306					1160	12.8919	11.412	12.2304
	1161	0.18217	0.16092	0.17312					1161	12.8742	11.3724	12.2346
	1162	0.18152	0.16053	0.17282					1162	12.8283	11.3449	12.2134
	1163	0.18126	0.16047	0.17264					1163	12.8099	11.3406	12.2007
	1164	0.18055	0.16022	0.17205					1164	12.7597	11.323	12.159
	1165	0.18024	0.15956	0.17219					1165	12.7378	11.2763	12.1689
	1166	0.17992	0.15934	0.17177					1166	12.7152	11.2608	12.1392
	1167	0.17962	0.15894	0.17137					1167	12.694	11.2325	12.111
	1168	0.17924	0.15864	0.1711					1168	12.6671	11.2113	12.0919
	1169	0.17881	0.15846	0.17077					1169	12.6367	11.1986	12.0686
	1170	0.17857	0.15817	0.17045					1170	12.6198	11.1781	12.0459
	1171	0.17804	0.15775	0.17045					1171	12.5823	11.1484	12.0459
	1172	0.17761	0.15752	0.16993					1172	12.5519	11.1322	12.0092
	1173	0.17751	0.15723	0.16948					1173	12.5449	11.1117	11.9774
	1174	0.17704	0.15701	0.16899					1174	12.5117	11.0961	11.9428
	1175	0.17681	0.15667	0.16875					1175	12.4954	11.0721	11.9258
	1176	0.17618	0.15642	0.16863					1176	12.4509	11.0544	11.9173
	1177	0.17581	0.15609	0.16863					1177	12.4247	11.0311	11.9173
	1178	0.17541	0.15574	0.168					1178	12.3965	11.0064	11.8728
	1179	0.17497	0.15554	0.16812					1179	12.3654	10.9922	11.8813
	1180	0.17477	0.15517	0.1679					1180	12.3512	10.9661	11.8657
	1181	0.17434	0.15498	0.16797					1181	12.3208	10.9527	11.8707
	1182	0.17392	0.15473	0.16737					1182	12.2912	10.935	11.8283
	1183	0.17355	0.15427	0.16701					1183	12.265	10.9025	11.8028
	1184	0.17303	0.15409	0.16672					1184	12.2283	10.8898	11.7823
	1185	0.17274	0.15393	0.16638					1185	12.2078	10.8784	11.7583
	1186	0.17223	0.1537	0.16631					1186	12.1717	10.8622	11.7534
	1187	0.17171	0.1538	0.16586					1187	12.135	10.8693	11.7216
	1188	0.1714	0.15321	0.1658					1188	12.1131	10.8276	11.7173
	1189	0.17092	0.15303	0.16553					1189	12.0792	10.8148	11.6982
	1190	0.17043	0.15265	0.16526					1190	12.0445	10.788	11.6791
	1191	0.17002	0.15237	0.16458					1191	12.0155	10.7682	11.6311
	1192	0.16974	0.15197	0.16462					1192	11.9958	10.7399	11.6339
	1193	0.16938	0.15173	0.16452					1193	11.9703	10.723	11.6269
	1194	0.16934	0.1517	0.16413					1194	11.9675	10.7208	11.5993
	1195	0.16902	0.15133	0.16401					1195	11.9449	10.6947	11.5908
	1196	0.16866	0.15123	0.16381					1196	11.9194	10.6876	11.5767
	1197	0.1682	0.15109	0.16364					1197	11.8869	10.6777	11.5647
	1198	0.16778	0.15107	0.16348					1198	11.8572	10.6763	11.5534
	1199	0.16727	0.15063	0.163					1199	11.8212	10.6452	11.5194

## Sheet: Fig 4b
GSH only			GSH + DTNB + H2S			CNBF pretreatment			GSH + DTNB + H2S + TCEP
N.D.	N.D.	N.D.	101.029	101.125	62.1499	2.5856	1.8195	0.2873	7.5652	6.8949	3.2559
Curve	Y=mx+C		Y=ratio (Target/IS)		M=Slope	X=amount (pmol.)
Y	m	x	C
pmol.	10.442		0.0246
Conc. (uM)	20.885		0.0246
IS Conc. (Curve) nM	50			injection volume (uL)	2	Total dilution	2
IS Conc. (Sample) nM	50			Starting volume (uL)	40
CAM-S-CAM-TPP
C1	C2	C3	F1	F2	F3	CNBF1	CNBF2	CNBF3	TCEP1	TCEP2	TCEP3
0.007	0.009	0.005	1.062	1.063	0.656	0.034	0.026	0.01	0.086	0.079	0.041
0.007	0.009	0.005	1.062	1.063	0.656	0.034	0.026	0.01	0.086	0.079	0.041
Conc. uM
0.000335169	0.000430931	0.000239406	0.0508499	0.0508978	0.0314101	0.00162796	0.00124491	0.000478813	0.00411779	0.00378262	0.00196313
0.000670338	0.000861863	0.000478813	0.1017	0.101796	0.0628202	0.00325593	0.00248983	0.000957625	0.00823558	0.00756524	0.00392626
Conc. nM
0.670338	0.861863	0.478813	101.7	101.796	62.8202	3.25593	2.48983	0.957625	8.23558	7.56524	3.92626
	0.670338		101.029	101.125	62.1499	2.58559	1.81949	0.287288	7.56524	6.8949	3.25593

## Sheet: Fig 4c
	S-(CAM-TPP)2 for Orange Sample
	Curve	Y=mx+C		Y=ratio (Target/IS)		M=Slope	X=amount (pmol.)
	Y	m	x	C
	pmol.	16.506		0.1476
	Conc. (uM)	33.013		0.1476
	IS Conc. (Curve) nM	50			injection volume (uL)	2	Total dilution	2	2.5
	IS Conc. (Sample) nM	50			Starting volume (uL)	40
	Data Area Ratio
	GSH + DTNB + H2S				GSH only
	0.115	0.05	0.059	0.041	0.142	0.137	0.271	0.158
	0.115	0.05	0.059	0.041	0.142	0.137	0.271	0.158
Conc. (µM)	0.00696695	0.00302911	0.00357435	0.00248387	0.00860267	0.00829976	0.0164178	0.00957199
nM	6.96695	3.02911	3.57435	2.48387	8.60267	8.29976	16.4178	9.57199

[truncated: 30 more sheets: Fig 4D, Fig 4E, Fig 4F, Fig 4G, Fig 4H, Fig 4i, Fig 5B, Fig 5C, Fig 5D, Fig 5E, Fig 5F, Fig 5G, Fig 6 A, Fig 6B, Fig 6C, Fig 6D, Fig 6E, Fig 6F, Sup 5B, Sup Fig 5C …]
